# Supplementary material for: Variant Location Is a Novel Risk Factor for Individuals with Arrhythmogenic Cardiomyopathy Due to a Desmoplakin (DSP) Truncating Variant
Source: Circ Genom Precis Med. Author manuscript; Available in PMC 2023 Feb 24. (PMC9946166; doi:10.1161/CIRCGEN.121.003672)
Supplement: Supplemental Tables [file EMS158320-supplement-Supplemental_Tables.xlsx]

## Sheet: Table SI
SUPPLEMENTARY TABLE 1: DSPtv identified in the patient cohort
Genomic location (GRCh37/hg19)	Likely coding effect	HGVS nomenclature (DNA)	HGVS nomenclature (Protein)	Domain	Region	Published	Probands in cohort	gnomADv2.1.1 allele count	Referring clinical diagnosis	ACMG/	Classification
										AMP criteria
g.7542225_7542228dup	Frameshift	c.77_80dup	p.(Tyr28Alafs*66)	G1	C-NMDc	N	1	0	Carvajal syndrome (heterozygous) Also carriees the DSP c.273+5G>A variant	PVS1, PM2	Likely pathogenic
g.7542233G>T	Nonsense	c.85G>T	p.(Glu29*)	G1	C-NMDc	N	1	0	HCM	PVS1, PM2	Likely pathogenic
g.7542266del	Frameshift	c.118del	p.(Met40Cysfs*8)	G1	C-NMDc	N	2	0	Case 1:DCM,Case 2:HCM	PVS1, PM2,PS4_supporting	Pathogenic
g.7555976C>T	Nonsense	c.196C>T	p.(Gln66*)	G1	C-NMDc	N	1	0	CM unspecified	PVS1, PM2	Likely pathogenic
g.7556030C>T	Nonsense	c.250C>T	p.(Arg84*)	G1	C-NMDc	Y	1	0	CM unspecified	PVS1, PM2	Likely pathogenic
g.7556058G>A	? Splicing	c.273+5G>A	r.spl?	G1	C-NMDc	Y	2	78	Case 1/2: Carvajal syndrome (heterozygous)	Autosomal Recessive variant	Uncertain significance
g.7559484C>T	Nonsense	c.448C>T	p.(Arg150*)	G1	C-NMDc	N	1	0	DCM	PVS1, PM2	Likely pathogenic
g.7559514C>T	Nonsense	c.478C>T	p.(Arg160*)	G1	C-NMDc	Y	2	0	Case 1: DCM, Case 2: ARVC	PVS1, PM2, PS4_supporting	Pathogenic
g.7562888del	Deletion	c.601-?_8559+?	(deletion of exon 5-24)	G1	C-NMDc	N	1	0	ARVC	PVS1, PM2	Likely pathogenic
g.7562894_7562895insT	Frameshift	c.607_608insT	p.(Asp203Valfs*17)	G1	C-NMDc	N	1	0	ARVC	PVS1, PM2	Likely pathogenic
g.7563990dup	Frameshift	c.748dup	p.(Gln250Profs*7)	G1	C-NMDc	N	1	0	DCM	PVS1, PM2	Likely pathogenic
g.7565622C>T	Nonsense	c.808C>T	p.(Arg270*)	G1	C-NMDc	N	1	0	DCM	PVS1, PM2	Likely pathogenic
g.7565686_7565687dup	Frameshift	c.872_873dup	p.(Glu292Argfs*26)	G1	C-NMDc	N	1	0	DCM, PKK	PVS1, PM2	Likely pathogenic
g.7565754G>A	? Splicing	c.939+1G>A	r.(spl?)	G1	C-NMDc	Y	3	1	Case 1/2: DCM, Case 3: DCM unspecified	PVS1, PM2, PS4_supporting	Pathogenic
g.7566609G>C	? Splicing	c.940-1G>C	r.(spl?)	G1	C-NMDc	N	1	0	Cutaneous	PVS1, PM2	Likely pathogenic
g.7566715G>A	? Splicing	c.1044+1G>T	r.(spl?)	G1	C-NMDc	N	4	0	Case 1,2,3,4:DCM	PVS1, PM2, PS4_moderate	Pathogenic
g.7567602_7567603del	Frameshift	c.1060_1061del	p.(Leu354Alafs*15)	G1	C-NMDc	Y	4	0	Case 1/2: ARVC (PKK, woolly hair), Case 3: CM unspecified, Case 4: OHCA	PVS1, PM2, PS4_moderate	Pathogenic
g.7568019dup	Nonsense	c.1146dup	p.(Glu383*)	G1	C-NMDc	N	1	0	DCM	PVS1, PM2	Likely pathogenic
g.7568140G>T	? Splicing	c.1266+1G>T	r.(spl?)	G1	C-NMDc	N	3	0	Case 1/2: DCM,Case 3: ARVC	PVS1, PM2, PS4_supporting	Pathogenic
g.7569576_7569579del	? Splicing	c.1574+3_1574+6del	r.(spl?)	G1	C-NMDc	N	1	0	ACM	PVS1, PM2	Likely pathogenic
g.7571619A>T	Nonsense	c.1705A>T	p.(Lys569*)	G1	C-NMDc	N	1	0	DCM	PVS1, PM2	Likely pathogenic
g.7571742_7571754del	Frameshift	c.1828_1840del	p.(Ser610Metfs*22)	G1	C-NMDc	N	1	0	ARVC	PVS1, PM2	Likely pathogenic
g.7571787C>T	Nonsense	c.1873C>T	p.(Gln625*)	G1	C-NMDc	Y	1	0	DCM	PVS1, PM2	Likely pathogenic
g.7571818G>T	? Splicing	c.1903+1G>T	r.(spl?)	G1	C-NMDc	N	1	0	DCM	PVS1, PM2	Likely pathogenic
g.7572073A>G	? Splicing	c.1904-2A>G	r.(spl?)	G1	C-NMDc	N	1	0	CM Unspecified	PVS1, PM2	Likely pathogenic
g.7574319_7574320del	Frameshift	c.2131_2132del	p.(Ser711Cysfs*4)	G1	C-NMDc	Y	1	0	CM unspecified	PVS1, PM2	Likely pathogenic
g.7574367_7574368insTT	Frameshift	c.2179_2180insTT	p.(Lys727Ilefs*39)	G1	C-NMDc	N	1	0	Cutaneous	PVS1, PM2	Likely pathogenic
g.7574464_7574465insA	Frameshift	c.2276_2277insA	p.(Thr760Tyrfs*7)	G1	C-NMDc	N	1	0	DCM	PVS1, PM2	Likely pathogenic
g.7574487T>A	? Splicing	c.2297+2T>A	r.(spl?)	G1	C-NMDc	N	4	0	Case 1/2: CM Unspecified,Case 3/4: DCM	PVS1, PM2, PS4_moderate	Pathogenic
g.7575542_7575548del	Frameshift	c.2451_2455del	p.(Asp81Glufs*32)	G1	C-NMDc	N	1	0	DCM, PKK, skin fragility, alopecia	PVS1, PM2	Likely pathogenic
g.7576525A>C	? Splicing	c.2631-2A>C	r.(spl?)	G1	C-NMDc	N	1	0	DCM	PVS1, PM2	Likely pathogenic
g.7576526G>C	? Splicing	c.2631-1G>C	r.(spl?)	G1	C-NMDc	N	1	0	ARVC	PVS1, PM2	Likely pathogenic
g. 7576533G>A	Nonsense	c.2637G>A	p.(Trp879*)	G1	C-NMDc	N	1	0	DCM	PVS1, PM2	Likely pathogenic
g.7576534dup	Frameshift	c.2638dup	p.(Asp880Glyfs*14)	G1	C-NMDc	N	1	0	DCM	PVS1, PM2	Likely pathogenic
g.7578760_7578761dup	Frameshift	c.3049_3050dup	p.(Leu1017Phefs*2)	G1	C-NMDc	Y	1	0	ARVC	PVS1, PM2	Likely pathogenic
g.7578796G>A	? Splicing	c.3084+1G>A	r.(spl?)	G1	C-NMDc	N	1	0	DCM	PVS1, PM2	Likely pathogenic
g.7579556C>T	Nonsense	c.3133C>T	p.(Arg1045*)	G1	C-NMDc	Y	3	0	Case 1: ARVC,Case 2/3: DCM	PVS1, PM2, PS4_supporting	Pathogenic
g.7579760C>T	Nonsense	c.3337C>T	p.(Arg1113*)	CR	C-NMDc	Y	1	0	DCM, PKK, woolly hair	PVS1, PM2	Likely pathogenic
g.7579806_7579807del	Frameshift	c.3383_3384del	p.(Val1128Glyfs*5)	CR	C-NMDc	N	1	0	HCM	PVS1, PM2	Likely pathogenic
g.7579868del	Frameshift	c.3445del	p.(Glu1149Lysfs*10)	CR	C-NMDc	N	1	0	DCM	PVS1, PM2	Likely pathogenic
g.7579888G>A	Nonsense	c.3465G>A	p.(Trp1155*)	CR	C-NMDc	N	1	0	DCM	PVS1, PM2	Likely pathogenic
g.7580102C>T	Nonsense	c.3679C>T	p.(Gln1227*)	CR	NC-NMDc	N	3	0	Case 1/2: ARVC, Case 3: DCM	PVS1, PM2, PS4_supporting	Pathogenic
g.7580162C>T	Nonsense	c.3739C>T	p.(Arg1247*)	CR	NC-NMDc	N	1	1	DCM	PVS1, PM2	Likely pathogenic
g.7580216G>T	Nonsense	c.3793G>T	p.(Glu1265*)	CR	NC-NMDc	Y	1	0	ARVC	PVS1, PM2	Likely pathogenic
g.7580222C>T	Nonsense	c.3799C>T	p.(Arg1267*)	CR	NC-NMDc	Y	1	0	VA	PVS1, PM2	Likely pathogenic
g.7580603C>T	Nonsense	c.4180C>T	p.(Gln1394*)	CR	NC-NMDc	Y	1	1	DCM	PVS1, PM2	Likely pathogenic
g.7580818T>G	Nonsense	c.4395T>G	p.(Tyr1465*)	CR	NC-NMDc	Y	1	0	ARVC	PVS1, PM2	Likely pathogenic
g.7580846del	Frameshift	c.4423delA	p.(Thr1475Profs*9)	CR	NC-NMDc	N	1	0	DCM	PVS1, PM2	Likely pathogenic
g.7580900G>T	Nonsense	c.4477G>T	p.(Glu1493*)	CR	NC-NMDc	N	2	0	Case1: ARVC, Case 2: DCM	PVS1, PM2, PS4_supporting	Pathogenic
g.7581031_7581035del	Frameshift	c.4608_4612del	p.(Arg1537Glufs*5)	CR	NC-NMDc	N	5	0	Case 1/2/3/4: DCM,Case 5: CM Unspecified	PVS1, PM2, PS4_moderate	Pathogenic
g.7581134C>T	Nonsense	c.4711C>T	p.(Gln1571*)	CR	NC-NMDc	N	1	0	DCM	PVS1, PM2	Likely pathogenic
g.7581220del	Frameshift	c.4797delA	p.(Gly1600Alafs*2)	CR	NC-NMDc	N	1	0	DCM	PVS1, PM2	Likely pathogenic
g.7581553dup	Frameshift	c.5130dup	p.(Glu1711Argfs*23)	CR	NC-NMDc	N	1	0	ARVC	PVS1, PM2	Likely pathogenic
g.7581631_7581632del	Frameshift	c.5208_5209del	p.(Gly1737Thrfs*7)	CR	NC-NMDc	Y	1	0	DCM, woolly hair	PVS1, PM2	Likely pathogenic
g.7582914C>T	Nonsense	c.5419C>T	p.(Gln1807*)	CR	C_NMDi	N	2	0	Case 1/2: ARVC	PVS1_strong, PM2, PS4_supporting	Likely pathogenic
g.7582955dup	Frameshift	c.5460dup	p.(Val1821Serfs*15)	CR	C_NMDi	Y	1	0	DCM	PVS1_strong, PM2	Likely pathogenic
g.7583295C>T	Nonsense	c.5800C>T	p.(Arg1934*)	CR	C_NMDi	Y	1	0	DCM	PVS1_strong, PM2	Likely pathogenic
g.7583346C>T	Nonsense	c.5851C>T	p.(Arg1951*)	G2	C_NMDi	Y	2	0	Case 1/2: ARVC	PVS1_strong, PM2, PS4_supporting	Likely pathogenic
g.7583831del	Frameshift	c.6336del	p.(Asn2114Lefs*2)	G2	C_NMDi	N	3	0	Case 1/2/3: DCM	PVS1_strong, PM2, PS4_supporting	Likely pathogenic
g.7583888del	Frameshift	c.6393del	p.(Gly2133Valfs*2)	G2	C_NMDi	N	2	0	Case 1: DCM, Case 2: DCM	PVS1_strong, PM2, PS4_supporting	Likely pathogenic
g.7583951dup	Frameshift	c.6456dup	p.(Leu2153Alafs*3)	G2	C_NMDi	Y	1	0	ARVC	PVS1_strong, PM2	Likely pathogenic
g.7584001_7584002insTAGATAGTCA	Frameshift	c.6506_6507insTAGATAGTCA	p.(Gln2169Hisfs*3)	G2	C_NMDi	N	1	0	DCM	PVS1_strong, PM2	Likely pathogenic
g.7584182del	Frameshift	c.6687del	p.(Arg2229Serfs*32)	G2	C_NMDi	N	1	0	DCM, PKK, woolly hair (heterozygous) Also has DSP c.273+5G>A variant	PVS1_strong, PM2	Likely pathogenic
g.7584345C>T	Nonsense	c.6850C>T	p.(Arg2284*)	G2	C_NMDi	Y	1	0	ARVC	PVS1_strong, PM2	Likely pathogenic
g.7584591_7584598del	Frameshift	c.7096_7103del	p.(Leu2367Serfs*10)	G2	C_NMDi	N	1	0	DCM	PVS1_strong, PM2	Likely pathogenic
g.7585065_7585068del	Frameshift	c.7570_7573del	p.(Thr2524Argfs*11)	G2	C_NMDi	Y	1	0	HCM	PVS1_strong, PM2	Likely pathogenic
g.7585268_7585271del	Frameshift	c.7773_7776del	p.(Ser2591Argfs*11)	G2	C_NMDi	N	1	3	DCM	PVS1_strong, PM2	Likely pathogenic
g.7585572_7585575del	Frameshift	c.8077_8080del	p.(Lys2693Profs*3)	G2	C_NMDi	Y	2	0	Case 1: DCM, Case 2: ventricular arrhythmia	PVS1_strong, PM2, PS4_supporting	Likely pathogenic
g.7585683del	Frameshift	c.8188del	p.(Gln2730Serfs*16)	G2	C_NMDi	Y	1	0	DCM	PVS1_strong, PM2	Likely pathogenic

## Sheet: Table SII
Supplementary Table 2: ClinVar variants included as cases in the case-control analysis
Source	DNA_effect	protein_effect	Alternate Regions	Region
Clinvar	c.1054_1059delGACACTinsCA	p.Asp352Hisfs	G1	C-NMDc
Clinvar	c.1060_1061delCT	p.Leu354Alafs	G1	C-NMDc
Clinvar	c.1087C>T	p.Gln363Ter	G1	C-NMDc
Clinvar	c.1140+2T>G		G1	C-NMDc
Clinvar	c.1141-2A>G		G1	C-NMDc
Clinvar	c.1141-2A>T		G1	C-NMDc
Clinvar	c.1146delT	p.Phe382Leufs	G1	C-NMDc
Clinvar	c.1162delA	p.Thr388Leufs	G1	C-NMDc
Clinvar	c.1182delG	p.Leu395Serfs	G1	C-NMDc
Clinvar	c.123C>G	p.Tyr41Ter	G1	C-NMDc
Clinvar	c.1266+2T>C		G1	C-NMDc
Clinvar	c.1267-2A>G		G1	C-NMDc
Clinvar	c.1273C>T	p.Arg425Ter	G1	C-NMDc
Clinvar	c.1292dupA	p.Tyr431Terfs	G1	C-NMDc
Clinvar	c.1420-1G>T		G1	C-NMDc
Clinvar	c.151C>T	p.Gln51Ter	G1	C-NMDc
Clinvar	c.1615C>T	p.Gln539Ter	G1	C-NMDc
Clinvar	c.1650G>A	p.Trp550Ter	G1	C-NMDc
Clinvar	c.1751delA	p.Glu584Glyfs	G1	C-NMDc
Clinvar	c.1857C>A	p.Tyr619Ter	G1	C-NMDc
Clinvar	c.1873C>T	p.Gln625Ter	G1	C-NMDc
Clinvar	c.1883delG	p.Gly628Alafs	G1	C-NMDc
Clinvar	c.1903+1G>C		G1	C-NMDc
Clinvar	c.208_209dup	p.Ile71Profs	G1	C-NMDc
Clinvar	c.2130+1G>A		G1	C-NMDc
Clinvar	c.2131_2132delAG	p.Ser711Cysfs	G1	C-NMDc
Clinvar	c.2131_2132delAG	p.Ser711Cysfs	G1	C-NMDc
Clinvar	c.2131_2132delAG	p.Ser711Cysfs	G1	C-NMDc
Clinvar	c.226C>T	p.Gln76Ter	G1	C-NMDc
Clinvar	c.2297+1G>A		G1	C-NMDc
Clinvar	c.243_251delCTTGATGCG	p.Cys81_Ile418delinsTer	G1	C-NMDc
Clinvar	c.2436+2T>C		G1	C-NMDc
Clinvar	c.2436+2T>C		G1	C-NMDc
Clinvar	c.2437-1G>C		G1	C-NMDc
Clinvar	c.250C>T	p.Arg84Ter	G1	C-NMDc
Clinvar	c.2528C>A	p.Ser843Ter	G1	C-NMDc
Clinvar	c.2547T>A	p.Tyr849Ter	G1	C-NMDc
Clinvar	c.2602C>T	p.Gln868Ter	G1	C-NMDc
Clinvar	c.2630+1delG		G1	C-NMDc
Clinvar	c.2644G>T	p.Glu882Ter	G1	C-NMDc
Clinvar	c.268C>T	p.Gln90Ter	G1	C-NMDc
Clinvar	c.268C>T	p.Gln90Ter	G1	C-NMDc
Clinvar	c.273+1G>A		G1	C-NMDc
Clinvar	c.273delT	p.Glu92Asnfs	G1	C-NMDc
Clinvar	c.273delT	p.Glu92Asnfs	G1	C-NMDc
Clinvar	c.2793+1G>T		G1	C-NMDc
Clinvar	c.2821C>T	p.Arg941Ter	G1	C-NMDc
Clinvar	c.2821C>T	p.Arg941Ter	G1	C-NMDc
Clinvar	c.2821C>T	p.Arg941Ter	G1	C-NMDc
Clinvar	c.2848dupA	p.Ile950Asnfs	G1	C-NMDc
Clinvar	c.2870_2874delCAATT	p.Ser957Terfs	G1	C-NMDc
Clinvar	c.2920delA	p.Thr974Leufs	G1	C-NMDc
Clinvar	c.2947_2948delAC	p.Thr983Hisfs	G1	C-NMDc
Clinvar	c.3044_3047dup	p.Phe1016Leufs	G1	C-NMDc
Clinvar	c.3049_3050dupTT	p.Leu1017Phefs	G1	C-NMDc
Clinvar	c.3133C>T	p.Arg1045Ter	G1	C-NMDc
Clinvar	c.3133C>T	p.Arg1045Ter	G1	C-NMDc
Clinvar	c.3160_3169delAAGAACAAAT	(p.Lys1054Serfs	G1	C-NMDc
Clinvar	c.3160_3169delAAGAACAAAT	p.Lys1054Serfs	G1	C-NMDc
Clinvar	c.3195C>G	p.Tyr1065Ter	CR	C-NMDc
Clinvar	c.3241G>T	p.Glu1081Ter	CR	C-NMDc
Clinvar	c.3316G>T	p.Glu1106Ter	CR	C-NMDc
Clinvar	c.3337C>T	p.Arg1113Ter	CR	C-NMDc
Clinvar	c.3337C>T	p.Arg1113Ter	CR	C-NMDc
Clinvar	c.3337C>T	p.Arg1113Ter	CR	C-NMDc
Clinvar	c.3348T>A	p.Tyr1116Ter	CR	C-NMDc
Clinvar	c.3415_3417delTATinsG	p.Tyr1139Glyfs	CR	C-NMDc
Clinvar	c.3419delA	p.Asp1140Alafs	CR	C-NMDc
Clinvar	c.3426dupG	p.Gln1143Alafs	CR	C-NMDc
Clinvar	c.3474dup	p.Glu1159Argfs	CR	C-NMDc
Clinvar	c.3507C>A	p.Tyr1169Ter	CR	C-NMDc
Clinvar	c.3526delG	p.Val1176Phefs	CR	C-NMDc
Clinvar	c.423-1G>T		G1	C-NMDc
Clinvar	c.423-1G>T		G1	C-NMDc
Clinvar	c.491_492delCCins15		G1	C-NMDc
Clinvar	c.491_492delCCinsAGCTCGAGTCCCTCG	p.Ala164Glufs	G1	C-NMDc
Clinvar	c.534_535insA	p.Gly179Argfs	G1	C-NMDc
Clinvar	c.699G>A	p.Trp233Ter	G1	C-NMDc
Clinvar	c.699G>A	p.Trp233Ter	G1	C-NMDc
Clinvar	c.699G>A	p.Trp233Ter	G1	C-NMDc
Clinvar	c.712dupA	p.Ile238Asnfs	G1	C-NMDc
Clinvar	c.867C>A	p.Cys289Ter	G1	C-NMDc
Clinvar	c.867C>A	p.Cys289Ter	G1	C-NMDc
Clinvar	c.888C>G	p.Tyr296Ter	G1	C-NMDc
Clinvar	c.919C>T	p.Gln307Ter	G1	C-NMDc
Clinvar	c.928dup	p.Glu310Glyfs	G1	C-NMDc
Clinvar	c.928dup	p.Glu310Glyfs	G1	C-NMDc
Clinvar	c.939+1G>A		G1	C-NMDc
Clinvar	c.939+1G>A		G1	C-NMDc
Clinvar	c.939+1G>A		G1	C-NMDc
Clinvar	c.939+1G>A		G1	C-NMDc
Clinvar	c.465delC	p.Ile156Serfs	G1	C-NMDi
Clinvar	c.478C>T	p.Arg160Ter	G1	C-NMDi
Clinvar	c.478C>T	p.Arg160Ter	G1	C-NMDi
Clinvar	c.5460_5466delAGTCCTG	p.Val1821Serfs	CR	C-NMDi
Clinvar	c.5673_5674delGA	p.Lys1892Glufs	CR	C-NMDi
Clinvar	c.5680_5683delAGTC	p.Ser1894Leufs	CR	C-NMDi
Clinvar	c.5680_5683delAGTC	p.Ser1894Leufs	CR	C-NMDi
Clinvar	c.5725delA	p.Ile1909Leufs	CR	C-NMDi
Clinvar	c.5745dup	p.Lys1916Terfs	CR	C-NMDi
Clinvar	c.5800C>T	p.Arg1934Ter	CR	C-NMDi
Clinvar	c.5851C>T	p.Arg1951Ter	G2	C-NMDi
Clinvar	c.5851C>T	p.Arg1951Ter	G2	C-NMDi
Clinvar	c.5851C>T	p.Arg1951Ter	G2	C-NMDi
Clinvar	c.6273delA	p.Ala2092Leufs	G2	C-NMDi
Clinvar	c.6310delA	p.Thr2104Glnfs	G2	C-NMDi
Clinvar	c.6393delA	p.Gly2133Valfs	G2	C-NMDi
Clinvar	c.6398dupG	p.Val2134Cysfs	G2	C-NMDi
Clinvar	c.6410dupC	p.Val2138Cysfs	G2	C-NMDi
Clinvar	c.6456dupG	p.Leu2153Alafs	G2	C-NMDi
Clinvar	c.6466dupA	p.Arg2156Lysfs	G2	C-NMDi
Clinvar	c.6496C>T	p.Arg2166Ter	G2	C-NMDi
Clinvar	c.6496C>T	p.Arg2166Ter	G2	C-NMDi
Clinvar	c.6496C>T	p.Arg2166Ter	G2	C-NMDi
Clinvar	c.6510_6511insCT	p.Asn2171Leufs	G2	C-NMDi
Clinvar	c.6850C>T	p.Arg2284Ter	G2	C-NMDi
Clinvar	c.6937delG	p.Glu2313Argfs	G2	C-NMDi
Clinvar	c.6940G>T	p.Glu2314Ter	G2	C-NMDi
Clinvar	c.6954_6955delAG	p.Gly2319Serfs	G2	C-NMDi
Clinvar	c.7248delT	p.Phe2416Leufs	G2	C-NMDi
Clinvar	c.7491_7492delTG	p.Cys2497Terfs	G2	C-NMDi
Clinvar	c.7623delG	p.Lys2542Serfs	G2	C-NMDi
Clinvar	c.7641C>G	p.Tyr2547Ter	G2	C-NMDi
Clinvar	c.7873dupA	p.Thr2625Asnfs	G2	C-NMDi
Clinvar	c.7899dup	p.Thr2634Tyrfs	G2	C-NMDi
Clinvar	c.8014C>T	p.Gln2672Ter	G2	C-NMDi
Clinvar	c.8188delC	p.Gln2730Serfs	G2	C-NMDi
Clinvar	c.8442dupC	p.Ser2815Glnfs	G2	C-NMDi
Clinvar	c.3630T>A	p.Tyr1210Ter	CR	NC-NMDc
Clinvar	c.3630T>A	p.Tyr1210Ter	CR	NC-NMDc
Clinvar	c.3733delG	p.Glu1245Lysfs	CR	NC-NMDc
Clinvar	c.3735_3741dup	p.Asp1248Lysfs	CR	NC-NMDc
Clinvar	c.3735_3741dup	p.Asp1248Lysfs	CR	NC-NMDc
Clinvar	c.3735_3741dup	p.Asp1248Lysfs	CR	NC-NMDc
Clinvar	c.3735_3741dup	p.Asp1248Lysfs	CR	NC-NMDc
Clinvar	c.3788_3789dup	p.Thr1264Profs	CR	NC-NMDc
Clinvar	c.3793G>T	p.Glu1265*	CR	NC-NMDc
Clinvar	c.3799C>T	p.Arg1267Ter	CR	NC-NMDc
Clinvar	c.3805C>T	p.Arg1269Ter	CR	NC-NMDc
Clinvar	c.3829C>T	p.Gln1277Ter	CR	NC-NMDc
Clinvar	c.3865C>T	p.Gln1289Ter	CR	NC-NMDc
Clinvar	c.3865C>T	p.Gln1289Ter	CR	NC-NMDc
Clinvar	c.3961C>T	p.Gln1321Ter	CR	NC-NMDc
Clinvar	c.4003C>T	p.Gln1335Ter	CR	NC-NMDc
Clinvar	c.4009delG	p.Glu1337Argfs	CR	NC-NMDc
Clinvar	c.4009delG	p.Glu1337Argfs	CR	NC-NMDc
Clinvar	c.4054A>T	p.Arg1352Ter	CR	NC-NMDc
Clinvar	c.4198C>T	p.Arg1400Ter	CR	NC-NMDc
Clinvar	c.4235_4237delTGAinsG	p.Leu1412Argfs	CR	NC-NMDc
Clinvar	c.4297C>T	p.Gln1433Ter	CR	NC-NMDc
Clinvar	c.4305_4309delCACTG	p.Thr1436Leufs	CR	NC-NMDc
Clinvar	c.4305_4309delCACTG	p.Thr1436Leufs	CR	NC-NMDc
Clinvar	c.4353_4357delGAGAC	p.Arg1452Serfs	CR	NC-NMDc
Clinvar	c.4372C>T	p.Arg1458Ter	CR	NC-NMDc
Clinvar	c.4395T>G	p.(Tyr1465X)	CR	NC-NMDc
Clinvar	c.4531C>T	p.Gln1511Ter	CR	NC-NMDc
Clinvar	c.4531C>T	p.Gln1511Ter	CR	NC-NMDc
Clinvar	c.4822C>T	p.Gln1608Ter	CR	NC-NMDc
Clinvar	c.4824dupA	p.Ala1609Serfs	CR	NC-NMDc
Clinvar	c.4882_4886delAGGAGinsTTCT	p.Arg1628Phefs	CR	NC-NMDc
Clinvar	c.4882_4886delAGGAGinsTTCT	p.Arg1628Phefs	CR	NC-NMDc
Clinvar	c.4999C>T	p.Gln1667Ter	CR	NC-NMDc
Clinvar	c.4999C>T	p.Gln1667Ter	CR	NC-NMDc
Clinvar	c.5212C>T	p.Arg1738Ter	CR	NC-NMDc
Clinvar	c.5269C>T	p.Gln1757Ter	CR	NC-NMDc
Clinvar	c.5327_5330del	p.Glu1776Glyfs	CR	NC-NMDc
Clinvar	c.5378_5379dup	p.Ala1794Argfs	CR	NC-NMDc

## Sheet: Table SIII
Supplementary Table 3: gnomAD variants used as controls in the case-control analysis
Chrom	Position	rsID	Ref	Alt	Source	Filters - exomes	Filters - genomes	Consequence	Transcript Consequence	Annotation	Flags	Allele Count	Allele Number	Homozygote Count	Hemizygote Count	Region
6	7542154	rs776052488	CT	C	gnomAD Exomes	PASS	NA	p.Cys3AlafsTer15	c.7delT	frameshift_variant		1	233366	0	0	C-NMDc
6	7542317		TG	T	gnomAD Exomes	PASS	NA	c.170+1delG	c.170+1delG	frameshift_variant		1	156948	0	0	C-NMDc
6	7542319	rs1309931610	G	T	gnomAD Genomes	NA	PASS	c.170+1G>T	c.170+1G>T	splice_donor_variant		1	31376	0	0	C-NMDc
6	7556048	rs886039343	C	T	gnomAD Exomes	PASS	NA	p.Gln90Ter	c.268C>T	stop_gained	mnv	1	250568	0	0	C-NMDc
6	7558388	rs1435125402	C	T	gnomAD Exomes	PASS	NA	p.Arg105Ter	c.313C>T	stop_gained		1	251476	0	0	C-NMDc
6	7558490	rs1390240402	CA	C	gnomAD Exomes	PASS	NA	p.Gln139ArgfsTer57	c.416delA	frameshift_variant		1	250884	0	0	C-NMDc
6	7559534	rs372869942	CA	C	gnomAD Exomes	PASS	NA	p.Lys167ArgfsTer29	c.500delA	frameshift_variant		1	251296	0	0	C-NMDc
6	7559633	rs765558005	G	GGTAA	gnomAD Exomes	PASS	NA	c.597+2_597+5dupTAAG	c.597+2_597+5dupTAAG	frameshift_variant		6	250218	0	0	C-NMDc
6	7562883	rs769107659	A	C	gnomAD Exomes	PASS	NA	c.598-2A>C	c.598-2A>C	splice_acceptor_variant		1	251282	0	0	C-NMDc
6	7562883	rs769107659	A	G	gnomAD Exomes	PASS	NA	c.598-2A>G	c.598-2A>G	splice_acceptor_variant		1	251282	0	0	C-NMDc
6	7562884	rs777091556	G	C	gnomAD Exomes	PASS	NA	c.598-1G>C	c.598-1G>C	splice_acceptor_variant		1	251256	0	0	C-NMDc
6	7563001	rs1415686883	CA	C	gnomAD Exomes	PASS	NA	p.Ala240ProfsTer20	c.717delA	frameshift_variant		1	251394	0	0	C-NMDc
6	7563014	rs111295218	G	A	gnomAD Exomes	PASS	NA	c.726+1G>A	c.726+1G>A	splice_donor_variant		1	251324	0	0	C-NMDc
6	7565754	rs727504443	G	A	gnomAD Genomes	NA	PASS	c.939+1G>A	c.939+1G>A	splice_donor_variant		1	31370	0	0	C-NMDc
6	7568012	rs794728111	A	G	gnomAD Exomes	PASS	NA	c.1141-2A>G	c.1141-2A>G	splice_acceptor_variant		1	251206	0	0	C-NMDc
6	7568676	rs397516915	C	T	gnomAD Exomes	PASS	NA	p.Arg425Ter	c.1273C>T	stop_gained		1	251268	0	0	C-NMDc
6	7570705		G	A	gnomAD Exomes	PASS	NA	p.Trp537Ter	c.1610G>A	stop_gained		1	251388	0	0	C-NMDc
6	7570762	rs760416507	AC	A	gnomAD Exomes	PASS	NA	p.Asp556GlufsTer2	c.1668delC	frameshift_variant		1	251246	0	0	C-NMDc
6	7572203	rs1235606672	CAGAT	C	gnomAD Exomes	PASS	NA	p.Ile679SerfsTer7	c.2036_2039delTAGA	frameshift_variant		1	251222	0	0	C-NMDc
6	7574313	rs746177210	TGACA	T	gnomAD Exomes	PASS	NA	c.2131-3_2131delCAGA	c.2131-3_2131delCAGA	splice_acceptor_variant		1	251240	0	0	C-NMDc
6	7574889	rs1417627909	G	C	gnomAD Genomes	NA	PASS	c.2298-1G>C	c.2298-1G>C	splice_acceptor_variant		1	31406	0	0	C-NMDc
6	7574978	rs754566092	ACTGT	A	gnomAD Exomes	PASS	NA	p.Val797AlafsTer14	c.2390_2393delTCTG	frameshift_variant		1	251406	0	0	C-NMDc
6	7575030	rs774514264	T	C	gnomAD Exomes	PASS	NA	c.2436+2T>C	c.2436+2T>C	splice_donor_variant		1	251420	0	0	C-NMDc
6	7579507	rs1357740012	G	A	gnomAD Exomes	PASS	NA	c.3085-1G>A	c.3085-1G>A	splice_acceptor_variant		1	249988	0	0	C-NMDc
6	7580155	rs794728144	G	GGAAAATC	gnomAD Exomes	PASS	NA	p.Asp1248LysfsTer7	c.3735_3741dupAAATCGA	frameshift_variant		1	250460	0	0	NC-NMDc
6	7580162	rs1413961070	C	T	gnomAD Genomes	NA	PASS	p.Arg1247Ter	c.3739C>T	stop_gained		1	31380	0	0	NC-NMDc
6	7580172	rs1464644246	AG	A	gnomAD Genomes	NA	PASS	p.Asp1251MetfsTer34	c.3751delG	frameshift_variant		1	31406	0	0	NC-NMDc
6	7580228	rs767643821	CG	C	gnomAD Exomes	PASS	NA	p.Arg1269GlnfsTer16	c.3806delG	frameshift_variant		1	250796	0	0	NC-NMDc
6	7580228	rs767643821	C	T	gnomAD Exomes	PASS	NA	p.Arg1269Ter	c.3805C>T	stop_gained		1	250796	0	0	NC-NMDc
6	7580252	rs397516933	C	T	gnomAD Exomes	PASS	NA	p.Gln1277Ter	c.3829C>T	stop_gained		1	250794	0	0	NC-NMDc
6	7580285	rs138907450	A	T	gnomAD Exomes	PASS	NA	p.Lys1288Ter	c.3862A>T	stop_gained		1	250916	0	0	NC-NMDc
6	7580288	rs778178956	C	T	gnomAD Exomes	PASS	NA	p.Gln1289Ter	c.3865C>T	stop_gained		1	250910	0	0	NC-NMDc
6	7580312	rs1356287373	C	T	gnomAD Exomes	PASS	NA	p.Gln1297Ter	c.3889C>T	stop_gained		1	250888	0	0	NC-NMDc
6	7580430	rs1184760186	AG	A	gnomAD Exomes	PASS	NA	p.Glu1337ArgfsTer12	c.4009delG	frameshift_variant		5	250740	0	0	NC-NMDc
6	7580574	rs1347900318	AG	A	gnomAD Exomes	PASS	NA	p.Glu1385LysfsTer11	c.4153delG	frameshift_variant		1	251288	0	0	NC-NMDc
6	7580621	rs770873593	C	T	gnomAD Exomes	PASS	NA	p.Arg1400Ter	c.4198C>T	stop_gained		1	251250	0	0	NC-NMDc
6	7580736	rs757079451	CTG	C	gnomAD Exomes	PASS	NA	p.Glu1439GlyfsTer11	c.4314_4315delTG	frameshift_variant		1	251396	0	0	NC-NMDc
6	7580774	rs1311989478	C	CT	gnomAD Exomes	PASS	NA	p.Arg1452GlufsTer15	c.4352dupT	frameshift_variant		1	251376	0	0	NC-NMDc
6	7580795	rs28763965	C	T	gnomAD Exomes	PASS	NA	p.Arg1458Ter	c.4372C>T	stop_gained		1	251254	0	0	NC-NMDc
6	7580940	rs1289037294	GA	G	gnomAD Genomes	NA	PASS	p.Arg1506SerfsTer20	c.4518delA	frameshift_variant		1	31412	0	0	NC-NMDc
6	7580954	rs397516940	C	T	gnomAD Exomes	PASS	NA	p.Gln1511Ter	c.4531C>T	stop_gained		5	249842	0	0	NC-NMDc
6	7581277	rs1231490307	GC	G	gnomAD Exomes	PASS	NA	p.Leu1619TrpfsTer26	c.4855delC	frameshift_variant		2	248834	0	0	NC-NMDc
6	7581668	rs1279085997	ATC	A	gnomAD Exomes	PASS	NA	p.Leu1750GlyfsTer21	c.5247_5248delCT	frameshift_variant		1	250744	0	0	NC-NMDc
6	7582965	rs1431747019	CA	C	gnomAD Exomes	PASS	NA	p.Asp1825ThrfsTer12	c.5472delA	frameshift_variant		1	251156	0	0	C-NMDi
6	7583173	rs774763657	ACAGT	A	gnomAD Exomes	PASS	NA	p.Ser1894LeufsTer34	c.5680_5683delAGTC	frameshift_variant		3	251232	0	0	C-NMDi
6	7583239	rs146617683	G	GT	gnomAD Exomes	PASS	NA	p.Lys1916Ter	c.5745dupT	frameshift_variant		1	251144	0	0	C-NMDi
6	7583258	rs762096328	CA	C	gnomAD Exomes	PASS	NA	p.Arg1922GlyfsTer7	c.5764delA	frameshift_variant		1	251006	0	0	C-NMDi
6	7583372	rs201774541	G	A	gnomAD Exomes	PASS	NA	p.Trp1959Ter	c.5877G>A	stop_gained		1	251068	0	0	C-NMDi
6	7583804	rs730880092	GA	G	gnomAD Exomes	PASS	NA	p.Thr2104GlnfsTer12	c.6310delA	frameshift_variant		13	251432	0	0	C-NMDi
6	7583973	rs777573018	C	T	gnomAD Exomes	PASS	NA	p.Arg2160Ter	c.6478C>T	stop_gained		1	251374	0	0	C-NMDi
6	7583991	rs141026028	C	T	gnomAD Exomes	PASS	NA	p.Arg2166Ter	c.6496C>T	stop_gained		2	251438	0	0	C-NMDi
6	7584048	rs1166221355	C	T	gnomAD Exomes	PASS	NA	p.Gln2185Ter	c.6553C>T	stop_gained		1	251480	0	0	C-NMDi
6	7584099	rs1209824182	TC	T	gnomAD Exomes	PASS	NA	p.Ser2202Ter	c.6605delC	frameshift_variant		1	251448	0	0	C-NMDi
6	7584278	rs1171787766	AG	A	gnomAD Exomes	PASS	NA	p.Gly2262AlafsTer17	c.6785delG	frameshift_variant		1	251436	0	0	C-NMDi
6	7584495	rs369482721	C	T	gnomAD Exomes	PASS	NA	p.Arg2334Ter	c.7000C>T	stop_gained		3	251440	0	0	C-NMDi
6	7584981	rs754354190	CTG	C	gnomAD Exomes	PASS	NA	p.Cys2497Ter	c.7491_7492delTG	frameshift_variant		1	251488	0	0	C-NMDi
6	7585053	rs1320456072	GTAGA	G	gnomAD Exomes	PASS	NA	p.Asp2521GlufsTer39	c.7563_7566delTAGA	frameshift_variant		1	251488	0	0	C-NMDi
6	7585116	rs764565163	A	AG	gnomAD Exomes	PASS	NA	p.Lys2542GlufsTer4	c.7623dupG	frameshift_variant		1	251490	0	0	C-NMDi
6	7585251	rs1420689736	C	T	gnomAD Genomes	NA	PASS	p.Arg2586Ter	c.7756C>T	stop_gained		1	31394	0	0	C-NMDi
6	7585261	rs763560697	CAGTA	C	gnomAD Exomes	PASS	NA	p.Ser2591ArgfsTer11	c.7773_7776delTAAG	frameshift_variant		3	251484	0	0	C-NMDi
6	7585638	rs935685902	G	GA	gnomAD Genomes	NA	PASS	p.Trp2717MetfsTer5	c.8148dupA	frameshift_variant		1	31380	0	0	C-NMDi
6	7585783	rs756925801	G	GGCTT	gnomAD Exomes	PASS	NA	p.Gln2765AlafsTer23	c.8291_8292insTGCT	frameshift_variant		1	251390	0	0	C-NMDi
6	7585944	rs1267018807	TACAACATG	T	gnomAD Exomes	PASS	NA	p.Tyr2817PhefsTer32	c.8450_8457delACAACATG	frameshift_variant		1	249878	0	0	C-NMDi
6	7585966	rs755935383	G	GCTCCC	gnomAD Exomes,gnomAD Genomes	PASS	PASS	p.Ser2827ProfsTer58	c.8471_8472insCTCCC	frameshift_variant		2	279806	0	0	C-NMDi
6	7585966	rs755935383	GGT	G	gnomAD Exomes	PASS	NA	p.Ser2825ProfsTer26	c.8472_8473delGT	frameshift_variant		1	248418	0	0	C-NMDi
6	7585967	rs2744380	G	GCTCCGGC	gnomAD Genomes	NA	PASS	p.Ser2825LeufsTer29	c.8472_8473insCTCCGGC	frameshift_variant		1	31304	0	0	C-NMDi
6	7585967	rs2744380	G	GCTCCGGCTCCCGCTCGGGC	gnomAD Exomes	PASS	NA	p.Ser2825LeufsTer33	c.8472_8473insCTCCGGCTCCCGCTCGGGC	frameshift_variant		1	248526	0	0	C-NMDi
6	7585969	rs768897347	CCCGCTCCGGCTCCCGCTCGGGA	C	gnomAD Exomes	PASS	NA	p.Arg2826LeufsTer50	c.8475_8496delCCGCTCCGGCTCCCGCTCGGGA	frameshift_variant		1	247694	0	0	C-NMDi
6	7585990	rs397516970	G	GATCTC	gnomAD Exomes	PASS	NA	p.Arg2834HisfsTer51	c.8496_8500dupATCTC	frameshift_variant		1	247058	0	0	C-NMDi
6	7586009	rs771302783	C	CAG	gnomAD Exomes,gnomAD Genomes	PASS	PASS	p.Gly2840ProfsTer44	c.8514_8515insAG	frameshift_variant		9	276944	0	0	C-NMDi
6	7586010	rs1423959710	TCC	T	gnomAD Exomes,gnomAD Genomes	PASS	PASS	p.Ser2839TrpfsTer12	c.8516_8517delCC	frameshift_variant		9	276912	0	0	C-NMDi
6	7586076	rs765683790	TC	T	gnomAD Exomes	PASS	NA	p.Tyr2862ThrfsTer21	c.8583delC	frameshift_variant	lc_lof	3	250162	0	0	C-NMDi

## Sheet: Table SIV
Supplementary Table 4: Sudden cardiac death cohort postmortem findings
Sex	Age at Death	Activity at Time of Death	Summary of Significant Post Mortem Findings	Cause of Death noted on postmortem report
F	32	Exercise	Suspected ARVC, wrong appearance for healed myocarditis.	Probable ARVC
F	35	Normal	Extensive fibrosis and fatty infiltration in the upper septum, RVOT and LV.	ARVC
F	18	Unknown	Areas of myocardial fibrosis associated with fatty change/infiltration.	ARVC
M	32	Exercise	Cardiomegaly with biventricular dilatation. Patchy fibrosis shown throughout right and left ventricle. The heart showed some features of ARVC with LV predominance.	DCM- subsequent ARVC diagnosis
M	14	Sleep	Sub-epicardial fibrosis and fatty change within the left and right ventricular myocardium, showing left ventricular predominance.	ARVC
M	51	Light activity (gardening)	The microscopic examination of the LV showed pathological features ARVC.	ARVC
F	22	Normal	Mild right ventricular dilatation associated with focal fat and fibrosis. Changes most consistent in the LV.	ARVC
M	16	Unknown		ARVC
F	15	Unknown		Chronic myocarditis
M	32	Exercise		ARVC
M	18	Unknown		ARVC with LV involvement
F	18	Unknown	Severely thickened mitral valve with evident myoxid degeneration. No signs of DCM or ARVC	Myxoid mitral valve
F	36	Unknown	ARVC with lymphocytic myocarditis, with degenerative changes LV, or DCM due to chronic acute lymphocytic (ongoing) myocarditis of viral origin with secondary changes to RV	ARVC or DCM

## Sheet: Table SV
Supplementary Table 5: Literature review frameshift variants
Genomic location (GRCh37/hg19)	HGVS nomenclature (DNA)	HGVS nomenclature (Protein)	Domain	Terminal	Region	gnomAD allele count	ClinVar accession and clinical significance (accessed 02-09-2019)	reference	# carriers (if AR, # affected)	# families	cardiac phenotype	hair/skin/nails abnormalities	further clinical information	age at evalutation (proband)	apparent inheritance
g.7565632dup	c.818dup	p.(Asn274Glufs*15)	G1	N	C-NMDc	0	absent	Baskin et al 2013	1	1	ACM	NA	NA	NA	NA
g.7565632dup	c.818dup	p.(Asn274Glufs*15)	G1	N	C-NMDc	0	absent	Castelletti et al 2017	1	1	ACM	no	2010 TFC+. Study on 27 probands fulfilling the 2010 revised diagnostic criteria for ACM and carrying a pathogenic or possibly pathogenic variant in the DSP gene. No family members were included. Variant considered pathogenic by authors.	NA	NA
g.7565632dup	c.818dup	p.(Asn274Glufs*15)	G1	N	C-NMDc	0	absent	Maruthappu et al 2018	8	1	ACM	curly hair (5/8), wavy hair (3/8), palmoplantar keratoderma (focal thickening of the pressure bearing regions of the plantar skin and callus formation on the palms following physical activity, 3/8)	Study on 6 ACM pedigrees with 38 carriers of a dominant loss of function (nonsense or frameshift) variant in DSP. Proband already reported? 2010 TCF+	NA	AD
g.7565742dup	c.928dup	p.(Glu310Glyfs*13)	G1	N	C-NMDc	0	VCV000199916.2 Pathogenic**	Li et al 2015	1	1	Sudden cardiac arrest/ death	NA	This study investigated the diagnostic utility of exome sequencing by evaluating the capture and coverage of genes related to SCA/D. Variant identified at the heterozygous state in a (pediatric?) patient w/sudden cardiac arrest/death.	NA	NA
g.7565742dup	c.928dup	p.(Glu310Glyfs*13)	G1	N	C-NMDc	0	VCV000199916.2 Pathogenic**	Castelletti et al 2017	1	1	ACM	no	2010 TFC+. Study on 27 probands fulfilling the 2010 revised diagnostic criteria for ACM and carrying a pathogenic or possibly pathogenic variant in the DSP gene. No family members were included. Variant considered pathogenic by authors.	NA	NA
g.7566610_7566616dup	c.940_946dup	p.(Met316Asnfs*9)	G1	N	C-NMDc	0	absent	Castelletti et al 2017	1	1	ACM	no	2010 TFC+. Study on 27 probands fulfilling the 2010 revised diagnostic criteria for ACM and carrying a pathogenic or possibly pathogenic variant in the DSP gene. No family members were included. Variant considered pathogenic by authors. Reported by Quarta et al as N316fsX324.	NA	NA
g.7567602_7567603del	c.1060_1061del	p.(Leu354Alafs*15)	G1	N	C-NMDc	0	VCV000464956 Pathogenic​*	Mast et al 2017	1	1	ACM	NA	2010 TFC+	NA	NA
g.7568035del	c.1162del	p.(Thr388Leufs*5)	G1	N	C-NMDc	0	VCV000044852.1 Pathogenic*	Ware et al 2016	1	1	peripartum cardiomyopathy	NA	Study on 172 subjects w/peripartum cardiomyopathy and 332 subjects with idiopathic dilated cardiomyopathy. This variant was identified at the heterozygous state in a patient enrolled in the Investigations in Pregnancy Associated Cardiomyopathy (IPAC) trial, a multicenter, prospective study involving women w/peripartum cardiomyopathy.	NA	NA
g.7568685dup	c.1282dup	p.(Ile428Asnfs*3)	G1	N	C-NMDc	0	VCV000565816 Pathogenic​*	Zhou et al 2015	1	1	ACM	NA	Study on forty eight unrelated Han Chinese patients (77% men) diagnosed w/ACM or probable ACM. Variant detected in patient #13 (definitive diagnosis 2010 TFC+) who also carried the c.1393C > T (p.Arg465Cys) JUP variant.	NA	NA
g.7571669dup	c.1755dup	p.(His586Thrfs*9)	G1	N	C-NMDc	0	absent	Norman et al 2005	10 (11 on pedigree)	1	ACM	no	Familial left dominant ACM. Proband presented with SCD aged 19y, left dominant ACM diagnosed at autopsy, 1994 TFC+. No genetic analysis on proband. Reported as 2034insA by Norman et al 2005. Considered pathogenic by Castelletti et al.	19y	AD
g.7571669dup	c.1755dup	p.(His586Thrfs*9)	G1	N	C-NMDc	0	absent	Maruthappu et al 2018	7	1	ACM	curly hair (7/7), palmoplantar keratoderma (classical band-like thickened hyperkeratosis affecting the plantar footpad (“striate” keratoderma) in addition to hyperkeratosis and marked fissuring of the heel region; 5/5)	Study on 6 ACM pedigrees with 38 carriers of a dominant loss of function (nonsense or frameshift) variant in DSP. Proband already reported? 2010 TCF+	NA	AD
g.7574319_7574320del	c.2131_2132del	p.(Ser711Cysfs*4)	G1	N	C-NMDc	0	VCV000143947.1 Pathogenic​*	Pigors et al 2015	2	1	DCM	woolly hair and mild focal palmoplantar keratosis	DSP: c.[1067C>A];[2131_2132del] p.[(Thr356Lys)];[(Ser711Cysfs*4)]. The missense variant is a VOUS. DCM w/ severe left ventricular insufficiency. Sudden episode of acute heart failure with need of resuscitation and implantation of an extracorporeal life support device (aged 13) and, later, cardiac transplant. 10-year-old sister: DCM w/EF of 35–40%, mild focal plantar keratoses and hypotrichosis. F…	13y	AD or AR? (Affected sister is also compound heterozygous, mother is heterozygous carrier for of the DSP: c.2131_2132del, father untested)
g.7575607_7575610del	c.2516_2519del	p.(His839Leufs*24)	G1	N	C-NMDc	0	absent	Tanaka et al 2009	1	1	left and right ventricular cardiomyopathy	YES. near-total scalp alopecia, perioral fissures w/ hyperkeratosis, palmar keratoderma w/ striate appearance on the fingers, blisters and erosions especially at sites of mechanical trauma as well as follicular hyperkeratosis on the wrists, elbows, ankles and knees. Thickened and dystrophic toenails and hyperkeratosis surrounding the toes. On the soles, there was hyperkeratosis and fissuring	The proband developed signs of cardiomyopahty within the first year of life and congestive cardiac failure aged 5 years. Electrocardiography revealed an arrhythmia (more than 40 extrasystoles per minute), and echocardiography disclosed cardiomyopathy with left and right ventricular dilatation, global systolic dysfunction and mitral and tricuspid valve regurgitation. No MRI nor cardiac biopsy. DSP…	5y	AR
g.7576661_7576662del	c.2765_2766del	p.(Thr922Serfs*7)	G1	N	C-NMDc	0	absent	Elliott et al 2010	2	1	DCM	NA	Study on 100 unrelated patients with idiopathic DCM. The	21y	AD?
													mother of the proband was a carrier but had a normal cardiac phenotype. However, the sister, who was not a variant carrier, reported palpitation and had mild left
													ventricle enlargement.
g.7576661_7576662del	c.2765_2766del	p.(Thr922Serfs*7)	G1	N	C-NMDc	0	absent	Castelletti et al 2017	1	1	ACM	no	2010 TFC+. Study on 27 probands fulfilling the 2010 revised diagnostic criteria for ACM and carrying a pathogenic or possibly pathogenic variant in the DSP gene. This variant was considered pathogenic by authors. No family members were included. Variant reported by Quarta et al as N316fsX324	NA	NA
g.7576661_7576662del	c.2765_2766del	p.(Thr922Serfs*7)	G1	N	C-NMDc	0	absent	Maruthappu et al 2018	1	1	ACM	curly hair	Study on 6 ACM pedigrees with 38 carriers of a dominant loss of function (nonsense or frameshift) variant in DSP. Proband already reported? 2010 TCF+	30y	NA
g.7577246del	c.2848del	p.(Ile950Leufs*27)	G1	N	C-NMDc	0	absent	Brun et al 2014	2	1	ACM	NA	Patient reported as proband III-5 of family TSRVD026. Also carried the PKP2 variant c.1440_1444delTCCCCA. The phenotype was characterised by biventricular ACM, requiring heart transplant at the age of 30 years. A maternal uncle was also diagnosed with bi-ventricular ACM (carrying same rare variants of the proband), and two other maternal aunts died due to heart failure (in these relatives, no gen…	30y	Digenic? In the pedigree an affected family members is marked as carrier, but w/t specifying for which variant.
g.7577246dup	c.2848dup	p.(Ile950Asnfs*3)	G1	N	C-NMDc	0	VCV000044885.1 Likely pathogenic​*	Pugh et al 2014	1	1	DCM	NA	Study on 766 dilated cardiomyopathy patients. Variant classified by authors as likely pathogenic. The patient (case number 8) was a white man who presented w/Clinical diagnosis of DCM with VT, family history of sudden cardiac death. He also carried the variantsCarries also p.Ser154Arg in PKP2 (VUS - 3), p.Pro244Leu in SGCD (VUS - 4), p.Ile148Val in TNNC1 (VUS - 4), p.Ala833Thr in MYBPC3 (likely b…	41y	NA
g.7577272_7577276del	c.2876_2877+3del	p.(Lys959Argfs*3)	G1	N	C-NMDc	0	VCV000180180.1 Pathogenic​	Bolling et al 2010	2	1	an enlarged	lethal acantholytic epidermolysis bullosa, universal alopecia, anonychia, extensive milia over the nose.	Homozygous variant detected in two infants of consanguineous parents (first degree cousins) of Yemeni descent who died shortly after birth (day 3 and 1). Malformed ears: mild unravelling of the superior helices and retroversion in the proband, prominent antihelices and squaring off of the superior helices in the older dead sibling. No neonatal teeth. No autopsy performed. Both affected siblings a…	1d	AR
											heart with poor myocardial contractility was documented
											in utero in the proband in the present study (no autopsy)
g.7578756del	c.3045del	p.(Arg1015Serfs*3)	G1	N	C-NMDc	0	absent	Sen-Chowdhry et al 2008	6	1	ACM	NA	Left dominant ACM. Proband presented with SCD aged 26y. Coats et al reported this variant as S1015fsX1017. This variant is considerd pathogenic by Castelletti et al 2017.	26y	AD
g.7578756del	c.3045del	p.(Arg1015Serfs*3)	G1	N	C-NMDc	0	absent	Maruthappu et al 2018	7	1	ACM	curly hair (6/7), wavy hair (1/7), palmoplantar keratoderma and xerosis following exposure to water (3/5)	Study on 6 ACM pedigrees with 38 carriers of a dominant loss of function (nonsense or frameshift) variant in DSP. Proband already reported? 2010 TCF+	NA	AD
g.7579583_7579592del	c.3160_3169del	p.(Lys1054Serfs*26)	G1	N	C-NMDc	0	VCV000044892.2 Pathogenic​*	Bhonsale et al 2015	2	2	ACM	NA	SCD at age 20y and 47y. Variant reported as p. Lys1052fsX26.	NA	NA
g.7579626_7579627del	c.3203_3204del	p.(Glu1068Valfs*19)	CR	N	C-NMDc	0	absent	Rampazzo et al 2008	≥1	≥1	ACM	NA	1994 TFC+	NA	NA
(g.7579642dup?)	(c.3219dup? Not provided in the article)	p.(Ala1074Serfs*14)	CR	N	C-NMDc	0	absent	Sabater-Molina et al 2013	≥1	≥1	ACM	NA	NA	NA	NA
g.7579838_7579840delinsG	c.3415_3417delinsG	p.(Tyr1139Glyfs*10)	CR	N	C-NMDc	0	VCV000420657.2 Pathogenic​*	Reichl et al 2018	3	1	ACM	NA	Acute myocarditis as first manifestation of ACM. Father : aborted sudden cardiac death.	24y	AD
g.7580156del	c.3733del	p.(Glu1245Lysfs*5)	CR	N	NC-NMDc	0	VCV000199921.2 Pathogenic​*	Adler et al 2016	1	1	ACM	NA	Study on 720 patients referred to a specialized inherited arrhythmia clinic between 2005 and 2014 for a possible primary electric syndrome or arrhythmogenic right ventricular cardiomyopathy. This variant is considered by authors as pathogenic or likely pathogenic.	NA	NA
g.7580158_7580164dup	c.3735_3741dup	p.(Asp1248Lysfs*7)	CR	N	NC-NMDc	1	VCV000199923.3 Pathogenic/Likely pathogenic​ **	Docekal et Lee 2017	5	1	nonischemic cardiomyopathy	NA	Athlete. Proband presented w/syncope and aborted SCD while running.	54y	AD
g.7580347del	c.3924del	p.(His1309Thrfs*40)	CR	N	NC-NMDc	0	absent	Molho-Pessach et al 2015	1	1	DCM	Woolly hair (congenital), palmoplantar keratoderma (onset in the 1st year of life).	Consanguineous Arab Palestinian family. Carvajal syndrome. Bilateral external rotation of the fifth toe. Nails and teeth were normal. Holter examination revealed frequent ventricular extrasystoles. Echocardiography showed dilatation of the left ventricle with moderately low global function. Cardiac magnetic resonance imaging demonstrated marked biventricular enlargement, especially of the left ve…	5y	AR
g.7580394_7580397del	c.3971_3974del	p.(Asn1324Argfs*24)	CR	N	NC-NMDc	0	absent	Tanaka et al 2009	1	1	left and right ventricular cardiomyopathy	YES. near-total scalp alopecia, perioral fissures w/ hyperkeratosis, palmar keratoderma w/ striate appearance on the fingers, blisters and erosions especially at sites of mechanical trauma as well as follicular hyperkeratosis on the wrists, elbows, ankles and knees. Thickened and dystrophic toenails and hyperkeratosis surrounding the toes. On the soles, there was hyperkeratosis and fissuring	The proband developed signs of cardiomyopahty within the first year of life and congestive cardiac failure aged 5 years. electrocardiography revealed an arrhythmia (more than 40 extrasystoles per minute), and echocardiography disclosed cardiomyopathy with left and right ventricular dilatation, global systolic dysfunction and mitral and tricuspid valve regurgitation. No MRI nor cardiac biopsy. DSP…	5y	AR
g.7580418_7580419delinsAATCGA	c.3995_3996delinsAATCGA	p.(Ala1332Glufs*15)	CR	N	NC-NMDc	0	absent	Fressart et al 2010	≥1	1	ACM	NA	1994 TFC+	NA	NA
g.7581075_7581076del	c.4652_4653del	p.(Val1551Glufs*75)	CR	N	NC-NMDc	0	absent	Ramoglu et al 2017	2	1	left dominant dilated cardiomyopathy (age 5y)	woolly hair, palmoplantar keratoderma, and wart-like lesions on the hand (both affected sisters)	ICD implantation, heart transplantation. Parents are healthy carriers	5y	AR
g.7581075_7581076del	c.4652_4653del	p.(Val1551Glufs*75)	CR	N	NC-NMDc	0	absent	Sakamoto et al 2019	1	1	left dominant ACM	NA	Also carried the MYBCP3 variant c.2459G>A p.(Arg820Gln) (gnomAD allele frequency 5/249220)	47y	NA
g.7581201_7581213del	c.4778_4790del	p.(Lys1593Serfs*5)	CR	N	NC-NMDc	0	absent	Vahlquist et al 2014	1	1	left ventricular cardiomyopathy	fragile epidermis, alopecia, thick nails, and focal hyperkeratoses on the digits and knees	DSP: c.[4778_4790del];[6310delA] p.[(Lys1593Serfs*5)];[(Thr2104Glnfs*12)] Left ventricular cardiomyopathy. an initial cardiac examination at the age of 35 months showed an end-diastolic left ventricular diameter of 34 mm (within the upper normal range) and a normal shortening fraction (30%). At the next yearly follow-up, the shortening fraction had fallen to 20%, and the patient was referred for …	4y	AR
g.7581631_7581632del	c.5208_5209del	p.(Gly1737Thrfs*7)	CR	N	NC-NMDc	0	absent	Williams et al 2011	2	1	DCM	focal palmoplantar keratoderma and	DSP:c.[5208_5209del];[5208_5209del] biventricular DCM at age 4y and 5y. One boy died of severe heart failure at the age of 6y (not tested), the other was transplanted because of severe heart failure at the age of 10y (the explanted heart showed biventricular hypertrophy w/ hypertrabeculation. Endomyocardial and patchy fibrosis of the myocardium were evident in both ventricles). Homozygous sister …	12y	AR
												woolly hair
g.7581741del	c.5318del	p.(Leu1773Tyrfs*8)	CR	N	NC-NMDc	0	absent	Lopez-Ayala et al 2015	≥1	1	arrhythmogenic left ventricular dysplasia	NA	Proband was diagnosed w/probable acute myocarditis after an episode of chest pain and increased levels of TrI, CK, and MB-CK. ECG at the time did not show repolarization abnormalities. Echocardiography revealed mild LV dilation and dysfunction (LVEF 45%). Angiography ruled out coronary artery	20y	NA
													disease. Since this initial episode, he presented w/recurrent episodes of chest pain, elevated troponin level, and progressive biventricular dysfunction
g.7582950dup	c.5455dup	p.(Ile1819Asnfs*17)	CR	N	C-NMDi	0	absent	Akinrinade et al 2015	1	1	DCM	NA	Study on 145 unrelated Finnish patients with DCM. Variant classified as likely pathogenic by authors.	NA	NA
g.7583494_7583495delinsG	c.5999_6000delinsG	p.(Ser2000Trpfs*33)	G2	C	C-NMDi	0	absent	Fressart et al 2010	≥1	1	ACM	NA	1994 TFC+	NA	NA
g.7583586_7583587del	c.6091_6092del	p.(Leu2031Glyfs*29)	G2	C	C-NMDi	0	VCV000016844.1 Uncertain significance​*	Jonkman et al 2005	1	1	Secondary dilated heart at autopsy (died at day 10 of life)	severe fragility of skin and mucous membranes, universal alopecia, neonatal teeth, and nail loss	genotype DSP:c.[6079C>T???];[6091_6092del]. p.[(Arg1934*)];[(Leu2031Glyfs*29)]. Note that the c.6091_6092del is reported as 6370delTT. Died at day 10 of life ("lethal acantholytic epidermolysis bullosa"). Secondary dilated heart at autopsy. Parents are healthy heterozygous carriers	10d	AR
g.7583805del	c.6310del	p.(Thr2104Glnfs*12)	G2	C	C-NMDi	13	VCV000180343.1 Likely pathogenic​*	Mahoney et al 2010	1	1	left and right ventricular cardiomyopathy	woolly hair, blistering skin disease,	DSP: c.[6310del];[7964 C>A] p.[(Thr2104Glnfs*12)];[(Ala2655Asp)] SCD aged 14y (postmortem diagnosis of widespread left and right ventricular cardiomyopathy, the patient heart was 310 g, over 150% of the weight of the control, the left ventricle was dilated, with a wall thickness of 12–13 mm. The posterior and lateral walls of the left ventricle were firm and nodular, and the cut surface showed sp…	14y	AR
												palmoplantar keratoderma. Toenails detached easily under mechanical stress and some nails developed secondary dystrophy w/thickening. Focal hyperhidrosis w/constant profuse sweating in her hands and feet. The patient’s scalp hair was sparse, especially during the first years of life, and she had a high frontal hairline. Body hair was also very sparse and eyelashes were extensively curved. Enamel …
g.7583805del	c.6310del	p.(Thr2104Glnfs*12)	G2	C	C-NMDi	13	VCV000180343.1 Likely pathogenic​*	Vahlquist et al 2014	1	1	left ventricular cardiomyopathy	fragile epidermis, alopecia, thick nails, and focal hyperkeratoses on the digits and knees	DSP: c.[4778_4790del];[6310del] p.[(Lys1593Serfs*5)];[(Thr2104Glnfs*12)] Left ventricular cardiomyopathy. an initial cardiac examination at the age of 35 months showed an end-diastolic left ventricular diameter of 34 mm (within the upper normal range) and a normal shortening fraction (30%). At the next yearly follow-up, the shortening fraction had fallen to 20%, and the patient was referred for s…	4y	AR
g.7583805del	c.6310del	p.(Thr2104Glnfs*12)	G2	C	C-NMDi	13	VCV000180343.1 Likely pathogenic​*	Akinrinade et al 2015	6	6	DCM	NA	Study on 145 unrelated Finnish patients with DCM. Variant classified as likely pathogenic by authors. Three out of 6 patients harbouring this variant have familial DCM, but no samples were available for segregation analysis.	NA	NA
g.7584216_7584217del	c.6721_6722del	p.(Ile2241Phefs*3)	G2	C	C-NMDi	0	absent	Smith et al 2012	1	1	no	palmoplantar keratoderma, recurrent hyperkeratotic fissuring at the angles of the mouth, nail dystrophy, fine, blond, tightly curled, and slow growing woolly hair	Compound heterozygous c.[6721_6722del];[7096C>T] p.[.(Ile2241Phefs*3)];[(Arg2366Cys)]. presented soon after birth with skin fragility resembling epidermolysis bullosa and short, fine, blond woolly hair. The blisters healed rapidly without scarring or milia, and the fragility diminished but his skin continues to graze easily and rarely to blister at sites of friction. Mucosal surfaces are unaffect…	4.5y	AR
g.7584743del	c.7248del	p.(Phe2416Leufs*14)	G2	C	C-NMDi	0	VCV000180181.2 Pathogenic*	Hobbs et al 2010	1	1	no (died at day 26)	Lethal acantholytic epidermolysis bullosa: virtually total denudement of skin and mucosae, absent fingernails and toenails, total alopecia.	Lethal acantholytic epidermolysis bullosa in a full-term born girl, born to consanguineous parents. Cardiac echocardiograms and chest X-rays were normal, but the airway filled w/extensive sloughed mucosa. The parents withdrew support and the baby expired on day 26 from airway obstruction. Autopsy was refused. Homozygous.	26d	AR
g.7585061_7585062delinsC	c.7566_7567delinsC	p.(Arg2522Serfs*39)	G2	C	C-NMDi	0	absent	Pigors et al 2015	1	1	no	hypotrichosis, striate and focal keratoderma on palms and soles, and keratotic papules on the dorsal aspects of the hands, arms and lower legs	DSP: c.[7756C>T];[7566_7567delinsC] p.[(Arg2586*)];[(Arg2522Serfs*39)]. Parents are healthy heterozygous carriers	6y	AR
g.7585062_7585065del	c.7567_7570del	p.(Lys2523Glnfs*37)	G2	C	C-NMDi	0	absent	Yesudian et al 2014	1	1	DCM	Hypotrichosis/alopecia (progressive hair loss since 3m of age), palmoplantar keratoderma (since 5m of age). No wally hair. Normal teeth and nails.	Compound heterozygous DSP:c.[7567_7570del];[6577G>A] p.[(Lys2523Glnfs*37)];[(Glu2193Lys)]. Infarction of the left internal capsule. The proband died aged 3y from cardiac arrest, possibly from an arrhythmia. Mother (carrier of the c.7568del variant) showed palmoplantar keratoderma.	22mo	AR or AD?
g.7585118del	c.7623del	p.(Lys2542Serfs*19)	G2	C	C-NMDi	0	VCV000016837.2 Pathogenic​*	Norgett et al 2000	12	3 (Common disease haplotytpe)	DCM	striate palmoplantar keratoderma, woolly hair	DSP: c.[7623del];[7623del]. Left ventricular DCM. Autopsy of a F11y: In the right ventricle in particular, focal wall thinning and aneurysmal dilatation were identified in the inferior wall beneath the posterior leaflet of the tricuspid valve, in the infundibulum, and at the apex; although there was no evidence of fatty replacement of myocardium, the right ventricular aneurysms in this case of Ca…		AR
g.7585275del	c.7780del	p.(Ser2594Profs*9)	G2	C	C-NMDi	0	VCV000060561.1 Pathogenic	Rasmussen et al Clin Genet 2013	1	1	DCM	palmoplantar keratoderma, woolly hair.	DSP: c.[7780del];[7780del]. Congestive heart failure at age 8y. The healthy parents and siblings were heterozygous carriers.	8y	AR
g.7585369_7585370del	c.7874_7875del	p.(Thr2625Argfs*18)	G2	C	C-NMDi	0	VCV000574161.1 Likely pathogenic​*	Foss-Nieradko et al 2016	1	1	biventricular right-dominant dilated cardiomyopathy with mild global contractile dysfunction and ventricular arrhythmia	NA	Borderline ACM diagnosis. ICD as primary prevention. family history of SCD. Variant not found in two healthy relatives, no affected relative alive.	32y (last evaluation)	NA
g.7585572_7585575del	c.8077_8080del	p.(Lys2693Profs*3)	G2	C	C-NMDi	0	VCV000246676.1 Uncertain significance​*	Castelletti et al 2017	1	1	ACM	no	2010 TFC+. Study on 27 probands fulfilling the 2010 revised diagnostic criteria for ACM and carrying a pathogenic or possibly pathogenic variant in the DSP gene. This variant is considered pathogenic by authors. No family members were included. This patient (#15) also carried the PKP2 variant c.2146-1G>C.	NA	NA
g.7585683del	c.8188del	p.(Gln2730Serfs*16)	G2	C	C-NMDi	0	VCV000263803.1 Conflicting interpretations of pathogenicity​*	Castelletti et al 2017	1	1	ACM	no	2010 TFC+. Study on 27 probands fulfilling the 2010 revised diagnostic criteria for ACM and carrying a pathogenic or possibly pathogenic variant in the DSP gene. This variant is considered pathogenic by authors. No family members were included.	NA	NA
							Likely pathogenic(1);Uncertain significance(1)
g.7585690_7585691dup	c.8195_8196dup	p.(Thr2733Serfs*14)	G2	C	C-NMDi	0	absent	Castelletti et al 2017	1	1	ACM	no	2010 TFC+. Study on 27 probands fulfilling the 2010 revised diagnostic criteria for ACM and carrying a pathogenic or possibly pathogenic variant in the DSP gene. This variant is considered pathogenic by authors. No family members were included.	NA	NA
g.7585788_7585789insTTGC	c.8293_8294insTTGC	p.(Gln2765Leufs*23)	G2	C	C-NMDi	0	absent	Garcia-Pavia et al 2011	4	1	DCM	NA	Study on a cohort of 89 unrelated patients transplanted for end-stage DCM (DCM 1996 TFC+). Variant reported as c.8290_8291insTGCT	35y	AD

## Sheet: Table SVI
Supplementary Table 6: Literature review splice site variant
Genomic location (GRCh37/hg19)	HGVS nomenclature (DNA)	HGVS nomenclature (Protein)	Domain	Terminal	Exon	Region	gnomAD allele count	ClinVar accession and clinical significance (accessed 02-09-2019)	reference	# carriers (if AR, # affected)	# families	cardiac phenotype	hair/skin/nails abnormalities	further clinical information	age at evaluation (proband)	apparent inheritance
g.7559458G>A	c.423-1G>A	r.spl?	G1	N	Intron 3	C-NMDc	0	VCV000178282.4 Pathogenic**	Bauce et al 2005	3	1	ACM	no	1994 TFC+. SCD, sustained ventricular tachycardia, T-wave inversion in V4-V6. His mother carried the variant and presented with left ventricular abnormalities and late potentials. A half-sister (mother side) was healthy carrier (evaluated at 10 years of age).	25y	AD
g.7565754G>A	c.939+1G>A	r.spl?	G1	N	Intron 7	C-NMDc	1	VCV000178282.4 Pathogenic/Likely pathogenic​**	Whittock et al 1999	6	1	NA	striate palmoplantar keratoderma (onset >20y)	Five adults in the family had inherited this variant, yet the clinical features were most prominent in the proband who worked as a manual laborer. The other individuals who had more sedentary occupations had mild or undetectable physical signs.	45y	AD
g.7565754G>A	c.939+1G>A	r.spl?	G1	N	Intron 7	C-NMDc	1	VCV000178282.4 Pathogenic/Likely pathogenic​**	Sen-Chowdhry et al 2008	≥1	1	ACM	NA	Left dominant ACM	NA	NA
g.7565754G>A	c.939+1G>A	r.spl?	G1	N	Intron 7	C-NMDc	1	VCV000178282.4 Pathogenic/Likely pathogenic​**	Asimaki et al NEJM 2009	1	1	ACM	NA	ACM diagnosed at autopsy. SCD at the age of 42y; history of palpitations and exertional presyncope; did not undergo medical evaluation. Variant reported as c.1218+1G>A	42y	NA
g.7565754G>A	c.939+1G>A	r.spl?	G1	N	Intron 7	C-NMDc	1	VCV000178282.4 Pathogenic/Likely pathogenic​**	Christensen et al 2010	1	1	ACM	NA	1994 TFC+. Palpitations, syncope, depolarisation and repolarisation abnormalities, arrythmias, structural/functional alterations, LVEF 50%. Patient of a Danish cohort w/ACM. Negative family history	22y	NA
g.7565754G>A	c.939+1G>A	r.spl?	G1	N	Intron 7	C-NMDc	1	VCV000178282.4 Pathogenic/Likely pathogenic​**	Pugh et al 2014	1	1	DCM	NA	Study on 766 dilated cardiomyopathy patients. Variant classified by authors as likely pathogenic. The patient (case number 7) is a white woman who presented w/ clinical diagnosis and family history of DCM. Also carries DSP c.8495G>T p.Gly2832Val (VUS - 4), RYR2 p.Asn4514Ser (VUS - 4), TTN p.Glu9928dup (VUS - 4), TTR p.Thr139Met (likely benign).	42y	NA
g.7565754G>A	c.939+1G>A	r.spl?	G1	N	Intron 7	C-NMDc	1	VCV000178282.4 Pathogenic/Likely pathogenic​**	Haas et al 2015	≥1	≥1	DCM	NA	NA	NA	NA
g.7572302G>C	c.2130+1G>C	r.spl?	G1	N	Intron 15	C-NMDc	0	VCV000179772.1 Pathogenic*	Elliott et al 2010	5	1	DCM	NA	Study on 100 unrelated patients with idiopathic DCM. Proband presented at the age of 39 years with DCM. He died at the age of 53 years and autopsy revealed biventricular fibrofatty infiltration. He also carried the PKP2 c.2630C>A H877Q variant which was considered as not pathogenic by the authors. DSP variant is reported as IVS15+1G>C.	39y	AD
g.7574318G>A	c.2131-1G>A	r.spl?	G1	N	Intron 15	C-NMDc	0	absent	Castelletti et al 2017	1	1	ACM	no	2010 TFC+. Study on 27 probands fulfilling the 2010 revised diagnostic criteria for ACM and carrying a pathogenic or possibly pathogenic variant in the DSP gene. This variant is considered pathogenic by authors. No family members were included.	NA	NA
g.7574318G>T	c.2131-1G>T	r.spl?	G1	N	Intron 15	C-NMDc	0	absent	Haas et al 2015	≥1	≥1	DCM	NA	NA	NA	NA
g.7578011G>A	c.2878-1G>A	r.spl?	G1	N	Intron 20	C-NMDc	0	absent	Castelletti et al 2017	1	1	ACM	no	2010 TFC+. Study on 27 probands fulfilling the 2010 revised diagnostic criteria for ACM and carrying a pathogenic or possibly pathogenic variant in the DSP gene. This variant is considered pathogenic by authors. No family members were included. Calcagnino et al seem to report the same patient providing additional informations (biventricular ACM diagnosed in a 51-year-old man after his healthy 23-…	NA	NA

## Sheet: Table SVII
Supplementary Table 7: Literature review nonsense variants
Genomic location (GRCh37/hg19)	HGVS nomenclature (DNA)	HGVS nomenclature (Protein)	Domain	Terminal	gnomAD allele count	Region	ClinVar accession and clinical significance (accessed 22-09-2019)	expression analysis	reference	# carriers (if AR, # affected)	# families	cardiac phenotype	hair/skin/nails abnormalities	further information	gender (proband)	age at evalutation (proband)	apparent inheritance	other genes been tested /other analysis performed	other references for the same family? (1)	other references for the same family? (2)	other references for the same family? (3)	other references for the same family? (4)	other references for the same family? (5)
g.7542299C>T	c.151C>T	p.(Gln51*)	G1	N	0	C-NMDc	VCV000199942.2 Pathogenic*	NA	te Riele et al JACC 2012	1	1	ACM	NA	2010 TFC+, left dominant ACM	F	47y	NA	NA	te Riele et al_J Cardiovasc Electrophysiol. 2013	te Riele et al_J Am Coll Cardiol. 2013	Philips et al 2014	Bhonsale et al 2015	Groeneweg et al 2015
g.7556023_7556031del	c.243_251del	p.(Cys81*)	G1	N	0	C-NMDc	VCV000199914.2 Pathogenic*	NA	Singh et al 2018	27	1	SCD, left ventricular cardiomyopathy identified on autopsy (focal fibrofatty replacement)	NA	Caucasian family of Holland descent. The second SCD occurred in a 43-year-old asymptomatic female in her sleep, an autopsy reported biventricular arrhythmogenic cardiomyopathy. Genetic testing was performed in an affected family member (biventricular cardiomyopathy), not in the proband who is an obligate carrier.	F	38y	AD	RYR2, TMEM43, PKP2, DSG2, DSC2, and JUP
g.7559484C>T	c.448C>T	p.(Arg150*)	G1	N	0	C-NMDc	absent	NA	Pilichou et al 2014	3	1	ACM	NA	Left-dominant ACM. Proband presented w/SCD aged 20 years and was diagnosed w/ACM at autopsy.	M	20y	AD
g.7559514C>T	c.478C>T	p.(Arg160*)	G1	N	0	C-NMDc	VCV000044922.4 Pathogenic/Likely pathogenic​**	NA	Bhonsale et al 2015	2	1	ACM	NA	NA	NA	NA	NA	PKP2, DSC2, DSG2, JUP	te Riele et al_J Cardiovasc Electrophysiol. 2013	Groeneweg et al 2015	te Riele et al_J Am Coll Cardiol. 2013 (note: reported as c.476C>T)
g.7559514C>T	c.478C>T	p.(Arg160*)	G1	N	0	C-NMDc	VCV000044922.4 Pathogenic/Likely pathogenic​**	NA	Bari et al 2018	1	1	normal echocardiogram at age 8 months	epidermolysis bullosa-like lesions diagnosed at age 13d. By 9 months, he demonstrated persistent alopecia, nail dystrophy, striate PPK, and follicular hyperkeratosis overlying extensor surfaces.	Caucasian. Also carries the heterozygous variant c.3630T>A p.(Tyr1210*).	M	8mo	AR suspected. Healthy parents not tested. Parents didn't undergo cardiac evalutation.	24-epidermolysis bullosa genes panel
g.7559514C>T	c.478C>T	p.(Arg160*)	G1	N	0	C-NMDc	VCV000044922.4 Pathogenic/Likely pathogenic​**	NA	Haggerty et al 2017	1	1	no?	NA	A Study in 30,716 Subjects with Exome Sequencing	NA	NA	NA	Exome sequencing
g.7562907G>A	c.620G>A	p.(Trp207*)	G1	N	0	C-NMDc	absent	Immunostaining of myocardial autopsy samples: staining was essentially normal for each antibody, except for Cx43, which was absent, and DSP, which seemed to stain weakly, suggesting that DSP localization is not affected and that the variants do not grossly affect the desmosomal junctions [Xu et al 2010].	Xu et al 2010	1	1	ACM	NA	1994 TFC+, SCD at 25y. the proband also carries PKP2:c[1592T>G] that is carried by 1 affected brother (42y), 1 unaffected sister (51y) and her 2 unaffected twin daughters. None of the tested family members carries the DSP variant. Note: PKP2 variant allele frequency is 2,57% in FIN [ExAC], 1,40% in Dutch [GoNL]	F	25y	NA	DES, PKP2, DSC2, DSG2, JUP, DSC2, DSG2, and PKP4
g.7562986G>A	c.699G>A	p.(Trp233*)	G1	N	0	C-NMDc	VCV000044946.3 Pathogenic/Likely pathogenic​**	The nucleotide change couldn't be detected in the cDNA amplified from the lymphoblastoid cell line derived from patient blood: haploinsufficiency, probably due to increased decay of nonsense mRNA. transiently transfected N-terminal mutant W233X DSP formed perinuclear aggregates and was neither localized at the cell membrane nor seen diffusively in the cytoplasm. [Yang et al 2006]	Yang et al 2006	1	1	ACM	NA	1994 TFC+	NA	NA	NA	NA
g.7562986G>A	c.699G>A	p.(Trp233*)	G1	N	0	C-NMDc	VCV000044946.3 Pathogenic/Likely pathogenic​**	The nucleotide change couldn't be detected in the cDNA amplified from the lymphoblastoid cell line derived from patient blood: haploinsufficiency, probably due to increased decay of nonsense mRNA. transiently transfected N-terminal mutant W233X DSP formed perinuclear aggregates and was neither localized at the cell membrane nor seen diffusively in the cytoplasm. [Yang et al 2006]	Pugh et al 2014	1	1	DCM	NA	Study on 766 dilated cardiomyopathy patients. Variant classified by authors as Likely Pathogenic. The patient (case number 6) was a white man with personal and family history of DCM. He also carried the ABCC9 variant p.Glu519Glu (Likely Benign).	M	37y	NA	ABCC9,ACTC1,ACTN2,ANKRD1,CASQ2,CAV3,CRYAB,CSRP3,CTF1,DES,DSC2,DSG2,DSP,DTNA,EMD,FHL2,GLA,JUP,LAMA4,LAMP2,LDB3,LMNA,MYBPC3,MYH6,MYH7,MYL2,MYL3,MYLK2,MYOZ2,NEXN,PKP2,PLN,PRKAG2,RBM20,RYR2,SGCD,TAZ,TCAP,TMEM43,TNNC1,TNNI3,TNNT2,TPM1,TTN,TTR,VCL
g.7562986G>A	c.699G>A	p.(Trp233*)	G1	N	0	C-NMDc	VCV000044946.3 Pathogenic/Likely pathogenic​**	The nucleotide change couldn't be detected in the cDNA amplified from the lymphoblastoid cell line derived from patient blood: haploinsufficiency, probably due to increased decay of nonsense mRNA. transiently transfected N-terminal mutant W233X DSP formed perinuclear aggregates and was neither localized at the cell membrane nor seen diffusively in the cytoplasm. [Yang et al 2006]	Haggerty et al 2017	1	1	no?	NA	A Study in 30,716 Subjects with Exome Sequencing	NA	NA	NA	Exome sequencing
g.7565622C>T	c.808C>T	p.(Arg270*)	G1	N	0	C-NMDc	absent	NA	Anastasakis et al 2007	1	1	ACM	wooly hair and mild palmoplantar keratoderma	1994 TFC+. The proband also carries the PKP2 R735Q variant. Phenotype is inferred from ARVC database not the article (only the abstract is available)	NA	NA	NA	NA	Tsatsopoulou et al 2007
g.7565631C>T	c.817C>T	p.(Gln273*)	G1	N	0	C-NMDc	absent	NA	Rigato et al 2013	4	≥1	ACM	NA	2010 TFC+	NA	NA	NA	PKP2, DSC2, DSG2, JUP	Rampazzo et al 2008	Zorzi et al 2016
g.7565681C>A	c.867C>A	p.(Cys289*)	G1	N	0	C-NMDc	VCV000044978.1 Likely pathogenic​ *	NA	Adler et al 2015	2	1	ACM	NA	2010 TFC+. Proband presented w/cardiac arrest during exercise.	NA	NA	AD	NA	Adler et al 2016 (reported as c.867T>A)
g.7566661C>T	c.991C>T	p.(Gln331*)	G1	N	0	C-NMDc	VCV000016836.1 Pathogenic	The absence of RNA transcribed from the mutant allele in keratinocytes would suggest that nonsense-mediated mRNA decay is significant in this kindred, resulting in a funtionally null allele and desmoplakin haploinsufficiency [Armstrong et al 1999].	Armstrong et al 1999	25	1	no	striate palmoplantar keratoderma	Affected individuals developled palmoplantar thickening in the first or early second decade of life. More prominent along the flexor aspects of the fingers and over pressure points on the soles. Individuals were prone to develop fissuring although there was no history of frank blister formation. Heavy manual work was a notable exacerbating factor. There were no skin changes outside the palmoplant…			AD	Linkage analysis (18q12, 12q, 17q, 6p21)
g.7568676C>T	c.1273C>T	p.(Arg425*)	G1	N	1	C-NMDc	VCV000044856.2 Likely pathogenic​**	NA	Kindel et al 2012	1	1	ACM	NA	Familial ACM. Family history of SCD.	NA	14y	NA	NA
g.7568676C>T	c.1273C>T	p.(Arg425*)	G1	N	1	C-NMDc	VCV000044856.2 Likely pathogenic​**	NA	Sabater-Molina et al 2013	≥1	≥1	ACM	NA	NA	NA	NA	NA	PKP2, DSC2, DSG2, JUP
g.7568691G>T	c.1288G>T	p.(Glu430*)	G1	N	0	C-NMDc	absent	NA	Baskin et al 2013	1	1	ACM	NA	2010 TFC+ (reported in the ARVC database, not explicited in the article)	NA	NA	NA	PKP2, DSC2, DSG2, and TMEM43
g.7568695dup	c.1292dup	p.(Tyr431*)	G1	N	0	C-NMDc	VCV000188458.1 Not provided	NA	Adler et al 2016	1	1	ACM	NA	Study on 720 patients referred to a specialized inherited arrhythmia clinic between 2005 and 2014 for a possible primary electric syndrome or arrhythmogenic right ventricular cardiomyopathy. This variant is considered by authors as pathogenic or likely pathogenic.	NA	NA	NA	NA
g.7568703C>T	c.1300C>T	p.(Gln434*)	G1	N	0	C-NMDc	absent	NA	Akinrinade et al 2015	1	1	DCM	NA	Study on 145 unrelated Finnish patients with DCM. Variant classified as likely pathogenic by authors.	NA	NA	NA	100 cardiomyopathy-related genes
g.7568742C>T	c.1339C>T	p.(Gln447*)	G1	N	0	C-NMDc	absent	Endomyocardial biopsy samples from right ventricular septum were analysed from an affected carrier (family C) during ICD implantation after cardiac arrest. Histology showed normal cardiomyocytes and no trace of either fibrofatty replacement, disarray, granuloma, inflammatory infiltrates or apoptosis. confocal microscopy revealed no difference in the expression of desmoplakin, plakoglobin, connexi…	Lopez-Ayala et al 2014	18	3 (The microsatellite study suggested a founder effect in the three families and the presence of a common ancestor)	ACM	NA	Severe ACM phenotype associatede w/a high burden of LV dysfunction, extensive fibrosis (present even in 14- and 19-year-old carriers), mild/no LV enlargement, left/anterior precordial lead repolarization abnormalities, and high prevalence of ventricular arrhythmias. Eight carriers met the criteria for DCM, four for LVNC and seven carriers also fulfilled the diagnostic criteria for the definitive …	Fam. A) M Fam. B) F Fam. C) F	Fam. A) 37y Fam. B) 42y Fam. C) 62y	AD	PKP2, DSC2, DSG2, PLN, PKG (?), and LDB3	Lopez-Ayala et al 2015
g.7571787C>T	c.1873C>T	p.(Gln625*)	G1	N	0	C-NMDc	VCV000228253.2 Pathogenic/Likely pathogenic​**	NA	Castelletti et al 2017	1	1	ACM	no	2010 TFC+. Study on 27 probands fulfilling the 2010 revised diagnostic criteria for ACM and carrying a pathogenic or possibly pathogenic variant in the DSP gene. No family members were included. Variant considered pathogenic by authors.	NA	NA	NA	PKP2, DSC2, DSG2, JUP, TMEM43	Quarta et al 2011
g.7572161C>T	c.1990C>T	p.(Gln664*)	G1	N	0	C-NMDc	VCV000016842.1 Pathogenic	Reverse transcription polymerase chain reaction on skin biopsy or cultured keratinocytes followed by direct sequencing showed that the non-sense allele was undetectable in the proband as well as the clinically unaffected mother of proband. immunohistochemically anti-desmoplakin labeling was slightly reduced compared with control skin staining. In addition, the pattern of labeling had a less sharp…	Whittock et al 2002	1	1	no	palmoplantar keratoderma, nail dystrophy, short sparse, woolly scalp hair, reduced body hair, and near-absent eyelashes and eyebrows	Compound heterozygous DSP: c.[1990C>T];[7096C>T] p.[(Gln664*)];[(Arg2366Cys)]. Heterozygous parents are healthy.	F	>20y	AR	PKP1, DSG1, JUP
g.7572188C>T	c.2017C>T	p.(Gln673*)	G1	N	0	C-NMDc	absent	Immunohistochemistry of the proband’s skin sample showed altered localization patterns and diminished expression levels of desmoplakin, plakoglobin and Cx43 at epidermal keratinocyte cellular junctions [Asimaki et al J Cutan Pathol. 2009 ].	Asimaki et al J Cutan Pathol. 2009	1	1	cardiomyopathy	bullous dermatosis, profound plantar keratoderma, alopecia totalis	SCD aged 9y. Genotype DSP:c.[2017C>T];[c.4336C>T]p.[Q673*];[Q1446*]. Postmortem examination was declined by her parents. The nails and teeth had a normal appearance. Parents, sibling, and relatives healthy heterozygous carriers	F	9y	AR	PKP2, DSC2, DSG2, JUP	Cabral et al 2010
g.7575019T>A	c.2427T>A	p.(Cys809*)	G1	N	0	C-NMDc	VCV000016840.1 Pathogenic	Reverse transcription polymerase chain reaction on skin biopsy or cultured keratinocytes followed by direct sequencing showed that the non-sense allele was undetectable. Immunohistochemistry of skin biopsies from affected individual revealed that desmoplakin was not just located at the cell periphery but there was also cytoplasmic staining. Electron microscopy demonstrated acantholysis throughout…	Whittock et al 2002	1	1	no	palmoplantar keratodera, skin and intraoral blistering, skin fragility, tongue erosions and generalized alopecia, abnormally formed teeth.	Compound heterozygous DSP:c.[2427T>A];[861T>G] p.[(Cys809*)];[(Asn287Lys)]. Heterozygous parents are healthy.	? (F in the text, M in the pedigree)	NA (childhood)	AR	DSG1, PKP1, JUP
g.7577219C>T	c.2821C>T	p.(Arg941*)	G1	N	0	C-NMDc	VCV000180326.2 Pathogenic/Likely pathogenic​**	NA	Quarta et al 2011	≥1	1	ACM	NA		NA	NA	NA	PKP2, DSC2, DSG2, JUP	Gomes et al 2012
g.7577219C>T	c.2821C>T	p.(Arg941*)	G1	N	0	C-NMDc	VCV000180326.2 Pathogenic/Likely pathogenic​**	NA	Castelletti et al 2017	1	1	ACM	no	2010 TFC+. Study on 27 probands fulfilling the 2010 revised diagnostic criteria for ACM and carrying a pathogenic or possibly pathogenic variant in the DSP gene. This variant is considered pathogenic by authors. No family members were included. This patient (#12) also carried the DSP variant c.1224C>G p.Asn408Lys.	NA	NA	NA	PKP2, DSC2, DSG2, JUP, TMEM43
g.7578090C>T	c.2956C>T	p.(Gln986*)	G1	N	0	C-NMDc	absent	NA	Campuzano et al 2013	9	1	ACM	no	2010 TFC+. Proband presented w/SCD aged 18y, biventricular ACM diagnosed at autopsy, no genetic testing.	M	18y	AD	PKP2, DSP, DSC2, DSG2, TGFB3, LMNA	Alcalde et al 2014
g.7579556C>T	c.3133C>T	p.(Arg1045*)	G1	N	0	C-NMDc	VCV000464961.2 Pathogenic/Likely pathogenic**	NA	Castelletti et al 2017	1	1	ACM	no	2010 TFC+. Study on 27 probands fulfilling the 2010 revised diagnostic criteria for ACM and carrying a pathogenic or possibly pathogenic variant in the DSP gene. This variant is considered pathogenic by authors. No family members were included.	NA	NA	NA	PKP2, DSC2, DSG2, JUP, TMEM43
g.7579739G>T	c.3316G>T	p.(Glu1106*)	CR	N	0	C-NMDc	VCV000429921.2 Likely pathogenic​*	NA	Haas et al 2015	≥1	≥1	DCM	NA	NA	NA	NA	NA	ABCC9, ACTC1, ACTN2, ADRB1, ADRB2, ADRB3, ANKRD1, BAG3, CACNA1C, CACNB2, CALR3, CASQ2, CAV3, CBFB, CRYAB, CSRP3, CTF1, DES, DMD, DSC2, DSG2, EYA4, GPD1L, ILK, JPH2, JUNB, JUP, KCNE1, KCNE2, KCNH2, KCNJ2, KCNJ8, KCNQ1, KCNQ2, LAMP2, LDB3, LIMS1, LIMS2, LMNA, MYBPC3, MYH6, MYH7, MYL2, MYL3, MYOZ2, MYPN, NEXN, PARVB PDLIM3, PKP2, PLN, PRKAG2, PSEN1, PSEN2,RBFOX1, RBM20, RYR2, SCN1B, SCN4B, SCN5A, SG…
g.7579760C>T	c.3337C>T	p.(Arg1113*)	CR	N	0	C-NMDc	VCV000405247.3 Pathogenic/Likely pathogenic​**	In cardiac-biopsy specimes of the ARVC cohort: reduced Immunofluorescent Signal for Plakoglobin w/normal Immunofluorescent Signal for N-Cadherin [Asimaki et al NEJM 2009]. YES. DSP immunohistochemistry : the immunoreactive signal for desmoplakin showed a granular and irregular localisation in the basal layers of the epidermis of patient skin, rather than confluent membranous distribution seen in …	Rigato et al 2013	4	≥1	ACM	NA	NA	NA	NA	NA	PKP2, DSG2, DSC2, JUP	Bauce et al 2011 (2 patients)	Rampazzo et al 2008	Zorzi et al 2016
g.7579760C>T	c.3337C>T	p.(Arg1113*)	CR	N	0	C-NMDc	VCV000405247.3 Pathogenic/Likely pathogenic​**	In cardiac-biopsy specimes of the ARVC cohort: reduced Immunofluorescent Signal for Plakoglobin w/normal Immunofluorescent Signal for N-Cadherin [Asimaki et al NEJM 2009]. YES. DSP immunohistochemistry : the immunoreactive signal for desmoplakin showed a granular and irregular localisation in the basal layers of the epidermis of patient skin, rather than confluent membranous distribution seen in …	Sen-Chowdhry et al 2008	8	1	ACM	NA	proband presented w/SCD aged 35y after prodrome of palpitation and pre-syncope. Left dominant ACM diagnosed at autpsy.	F	35y	AD	PKP2, DSC2, DSG2, JUP	Quarta et al 2011
g.7579760C>T	c.3337C>T	p.(Arg1113*)	CR	N	0	C-NMDc	VCV000405247.3 Pathogenic/Likely pathogenic​**	In cardiac-biopsy specimes of the ARVC cohort: reduced Immunofluorescent Signal for Plakoglobin w/normal Immunofluorescent Signal for N-Cadherin [Asimaki et al NEJM 2009]. YES. DSP immunohistochemistry : the immunoreactive signal for desmoplakin showed a granular and irregular localisation in the basal layers of the epidermis of patient skin, rather than confluent membranous distribution seen in …	Castelletti et al 2017	1	1	ACM	no	2010 TFC+. Study on 27 probands fulfilling the 2010 revised diagnostic criteria for ACM and carrying a pathogenic or possibly pathogenic variant in the DSP gene. This variant is considered pathogenic by authors. No family members were included. Is it the same patient reported by Sen-Chowdhry et al 2008?	NA	NA	NA	PKP2, DSC2, DSG2, JUP, TMEM43
g.7579760C>T	c.3337C>T	p.(Arg1113*)	CR	N	0	C-NMDc	VCV000405247.3 Pathogenic/Likely pathogenic​**	In cardiac-biopsy specimes of the ARVC cohort: reduced Immunofluorescent Signal for Plakoglobin w/normal Immunofluorescent Signal for N-Cadherin [Asimaki et al NEJM 2009]. YES. DSP immunohistochemistry : the immunoreactive signal for desmoplakin showed a granular and irregular localisation in the basal layers of the epidermis of patient skin, rather than confluent membranous distribution seen in …	Asimaki et al NEJM 2009	1	1	ACM	NA	SCD aged 36y	NA	36y	NA	NA
g.7579760C>T	c.3337C>T	p.(Arg1113*)	CR	N	0	C-NMDc	VCV000405247.3 Pathogenic/Likely pathogenic​**	In cardiac-biopsy specimes of the ARVC cohort: reduced Immunofluorescent Signal for Plakoglobin w/normal Immunofluorescent Signal for N-Cadherin [Asimaki et al NEJM 2009]. YES. DSP immunohistochemistry : the immunoreactive signal for desmoplakin showed a granular and irregular localisation in the basal layers of the epidermis of patient skin, rather than confluent membranous distribution seen in …	Cox et al 2011	1	1	ACM	NA	2010 TFC+	NA	NA	NA	PKP2, DSC2, DSG2, JUP
g.7579760C>T	c.3337C>T	p.(Arg1113*)	CR	N	0	C-NMDc	VCV000405247.3 Pathogenic/Likely pathogenic​**	In cardiac-biopsy specimes of the ARVC cohort: reduced Immunofluorescent Signal for Plakoglobin w/normal Immunofluorescent Signal for N-Cadherin [Asimaki et al NEJM 2009]. YES. DSP immunohistochemistry : the immunoreactive signal for desmoplakin showed a granular and irregular localisation in the basal layers of the epidermis of patient skin, rather than confluent membranous distribution seen in …	Bhonsale et al 2015	2	1	ACM	NA	NA	NA	NA	NA	PKP2, DSC2, DSG2, JUP	Groeneweg et al 2015
g.7579760C>T	c.3337C>T	p.(Arg1113*)	CR	N	0	C-NMDc	VCV000405247.3 Pathogenic/Likely pathogenic​**	In cardiac-biopsy specimes of the ARVC cohort: reduced Immunofluorescent Signal for Plakoglobin w/normal Immunofluorescent Signal for N-Cadherin [Asimaki et al NEJM 2009]. YES. DSP immunohistochemistry : the immunoreactive signal for desmoplakin showed a granular and irregular localisation in the basal layers of the epidermis of patient skin, rather than confluent membranous distribution seen in …	Haas et al 2015	≥1	≥1	DCM	NA	NA	NA	NA	NA	ABCC9, ACTC1, ACTN2, ADRB1, ADRB2, ADRB3, ANKRD1, BAG3, CACNA1C, CACNB2, CALR3, CASQ2, CAV3, CBFB, CRYAB, CSRP3, CTF1, DES, DMD, DSC2, DSG2, EYA4, GPD1L, ILK, JPH2, JUNB, JUP, KCNE1, KCNE2, KCNH2, KCNJ2, KCNJ8, KCNQ1, KCNQ2, LAMP2, LDB3, LIMS1, LIMS2, LMNA, MYBPC3, MYH6, MYH7, MYL2, MYL3, MYOZ2, MYPN, NEXN, PARVB PDLIM3, PKP2, PLN, PRKAG2, PSEN1, PSEN2,RBFOX1, RBM20, RYR2, SCN1B, SCN4B, SCN5A, SG…
g.7579760C>T	c.3337C>T	p.(Arg1113*)	CR	N	0	C-NMDc	VCV000405247.3 Pathogenic/Likely pathogenic​**	In cardiac-biopsy specimes of the ARVC cohort: reduced Immunofluorescent Signal for Plakoglobin w/normal Immunofluorescent Signal for N-Cadherin [Asimaki et al NEJM 2009]. YES. DSP immunohistochemistry : the immunoreactive signal for desmoplakin showed a granular and irregular localisation in the basal layers of the epidermis of patient skin, rather than confluent membranous distribution seen in …	Maruthappu et al 2018	8	1	ACM	curly hair (8/8), palmoplantar keratoderma (classical band-like thickened hyperkeratosis affecting the plantar footpad (“striate” keratoderma) in addition to hyperkeratosis and marked fissuring of the heel region; 6/7)	Study on 6 ACM pedigrees with 38 carriers of a dominant loss of function (nonsense or frameshift) variant in DSP. Proband already reported? 2010 TCF+	NA	NA	AD	NA
g.7579958C>T	c.3535C>T	p.(Gln1179*)	CR	N	0	C-NMDc	absent	NA	Castelletti et al 2017	1	1	ACM	no	2010 TFC+. Study on 27 probands fulfilling the 2010 revised diagnostic criteria for ACM and carrying a pathogenic or possibly pathogenic variant in the DSP gene. This variant is considered pathogenic by authors. No family members were included. Is it the same patient reported by Sen-Chowdhry et al 2008?	NA	NA	NA	PKP2, DSC2, DSG2, JUP, TMEM43
g.7579964G>T	c.3541G>T	p.(Glu1181*)	CR	N	0	C-NMDc	absent	NA	Saguner et al 2013	1	1	ACM	NA	2010 TFC+	M	52y	NA	NA
g.7579987T>A	c.3564C>T	p.(Tyr1188*)	CR	N	0	C-NMDc	absent	NA	Erolu et al 2018	1	1	ACM	Palmoplantar keratoderma, diffuse alopecia (absent scalp hair, eyebrows, and eyelashes)	Compound heterozygous DSP:c.[3564C>T];[4395T>A] p.[(Tyr1188*)];[(Tyr1465*)]. 2010 TFC+. Biventricular ACM. Heterozygous parents are healthy (they underwent ECG and echocardiography examination).	M	4y	AR	NA	Tekin et al 2015
g.7580053T>A	c.3630T>A	p.(Tyr1210*)	CR	N	0	NC-NMDc	VCV000163265.2 Pathogenic/Likely pathogenic​**	NA	Bari et al 2018	1	1	normal echocardiogram at age 8 months	epidermolysis bullosa-like lesions diagnosed at age 13d. By 9 months, he demonstrated persistent alopecia, nail dystrophy, striate PPK, and follicular hyperkeratosis overlying extensor surfaces.	Caucasian. Also carries the heterozygous variant c.478C>T p.(Arg160*).	M	8mo	AR suspected. Healthy parents not tested. Parents didn't undergo cardiac evalutation.	24-epidermolysis bullosa genes panel
g.7580207C>T	c.3784C>T	p.(Gln1262*)	CR	N	0	NC-NMDc	absent	NA	Baskin et al 2013	1	1	ACM	NA	2010 TFC+ (reported in the ARVC database, not explicited in the article)	NA	NA	NA	PKP2, DSC2, DSG2, TMEM43
g.7580222C>T	c.3799C>T	p.(Arg1267*)	CR	N	0	NC-NMDc	VCV000016845.1 Likely pathogenic​*	Loss of most of the DSPI specific rod domain and C-terminal area was confirmed by Western blotting and immunofluorescence. The truncated DSPI transcript is unstable, leading to a loss of DSPI [Uzumcu et al 2006].	Uzumcu et al 2006	1	1	ACM	epidermolytic palmoplantar keratoderma, and woolly hair	Genotype DSP: c.[3799C>T];[3799C>T]. Severe biventricular cardiac phenotype w/early onset (before 3 years of age) and heart failure at 4 years of age. Of Turkish consanguineous family. Parents and 6-year-old brother are healthy heterozygous carriers	M	4y	AR	JUP
g.7580228C>T	c.3805C>T	p.(Arg1269*)	CR	N	1	NC-NMDc	VCV000199881.1 Pathogenic/Likely pathogenic​**	RT-PCR of mRNA from keratinocytes of variant carriers showed that the mutant c.3805C>T DSP1 transcript was degraded. Western blot and immunohistochemistry findings were in accordance w/the results of both quantitative and allelic-discriminating RT-PCR and suggested that the DSP p.(Arg1269*) variant was likely to cause DSP1 haploinsufficiency by NSMD [Rasmussen et al Clin Genet 2013].	Rasmussen et al Clin Genet 2013	4	1	ACM	NA	2010 TFC+. Also carries the c.5213G>A p.(Arg1738Gln) DSP variant (SNP) [reported by Rasmussen et al 2014].	F	49y	AD	PKP2, DSC2, DSG2, JUP	Rasmussen et al 2014
g.7580324C>T	c.3901C>T	p.(Gln1301*)	CR	N	0	NC-NMDc	absent	NA	Krishnamurthy et al 2011	1	1	Arrhythmogenic dilated cardiomyopathy	Curly, woolly hair since birth and palmoplantar keratoderma.	Genotype DSP: c.[3901C>T];[3901C>T]. Carvajal syndrome. Consanguineous Indian parents. 2 siblings died in the neonatal period, due to lethargy and poor feeding (low birth weight babies, no cardiac complaints nor hair/skin abnormalities). Parents are healthy heterozygous carriers (information reported on ARVC database, van der Zwaag PA et al. Hum Mutat. 2009; 30(9): 1278-83.)	F	11y	AR	NA
g.7580426C>T	c.4003C>T	p.(Gln1335*)	CR	N	0	NC-NMDc	VCV000253001.1 Likely pathogenic​*	NA	Fokstuen et al 2016	≥1	≥1	cardiomyopathy	NA	Cardiomyopathy and connective tissue disorder. Variant classified as casautive of the phenotype [Fokstuen et al 2016]	NA	NA	NA	whole exome sequencing w/subsequent targeted bioinformatics analysis of 166 genes of a cardiomyopathy and connective tissue disorder panel
g.7580448G>A	c.4025G>A	p.(Trp1342*)	CR	N	0	NC-NMDc	absent	NA	Haas et al 2015	≥1	≥1	DCM	NA	NA	NA	NA	NA	ABCC9, ACTC1, ACTN2, ADRB1, ADRB2, ADRB3, ANKRD1, BAG3, CACNA1C, CACNB2, CALR3, CASQ2, CAV3, CBFB, CRYAB, CSRP3, CTF1, DES, DMD, DSC2, DSG2, EYA4, GPD1L, ILK, JPH2, JUNB, JUP, KCNE1, KCNE2, KCNH2, KCNJ2, KCNJ8, KCNQ1, KCNQ2, LAMP2, LDB3, LIMS1, LIMS2, LMNA, MYBPC3, MYH6, MYH7, MYL2, MYL3, MYOZ2, MYPN, NEXN, PARVB PDLIM3, PKP2, PLN, PRKAG2, PSEN1, PSEN2,RBFOX1, RBM20, RYR2, SCN1B, SCN4B, SCN5A, SG…
g.7580621C>T	c.4198C>T	p.(Arg1400*)	CR	N	1	NC-NMDc	VCV000199884.2 Pathogenic​**	NA	Bao et al 2013	1	1	ACM	NA	NA	NA	NA	NA	PKP2, DSC2, DSG2, JUP, TGFβ3, TMEM43, DES, LMNA
g.7580621C>T	c.4198C>T	p.(Arg1400*)	CR	N	1	NC-NMDc	VCV000199884.2 Pathogenic​**	NA	Antonov et al 2015	1	1	DCM	congenital diffuse alopecia of the scalp and sparse eyebrows and eyelashes. striate palmar keratoderma on the palms, diffuse plantar keratoderma, and follicular hyperkeratosis with plugging on the extensor surfaces.	Genotype DSP: c.[4198C>T](;)[6850C>T] p.[Arg1400*](;)[Arg2284*]. Heart failure at age 3 years.	M	4y	AR suspected. The mother is healthy? heterozygous carrier of the c.6850C>T variant. The father denied DNA/clinical investigations. The proband has 1 healthy sister (not tested).	WES?	Iglesias et al 2014
g.7580621C>T	c.4198C>T	p.(Arg1400*)	CR	N	1	NC-NMDc	VCV000199884.2 Pathogenic​**	NA	Wada et al 2017	3	≥1	ACM	NA	identified in 1 out of 99 unrelated Japanese ACM probands (definite or possible 2010 TFC) and 2 family members. The proband also carried the DSG2 p.Arg292Cys variant.	NA	NA	NA	PKP2, DSG2, DSC2, LMNA, SCN5A
g.7580759C>T	c.4336C>T	p.(Gln1446*)	CR	N	0	NC-NMDc	absent	NA	Asimaki et al J Cutan Pathol. 2009	1	1	cardiomyopathy	bullous dermatosis, profound plantar keratoderma, alopecia totalis	SCD aged 9y. Genotype DSP:c.[2017C>T];[c.4336C>T]p.[Q673*];[Q1446*]. Postmortem examination was declined by her parents. The nails and teeth had a normal appearance. Parents, sibling, and relatives healthy heterozygous carriers	F	9y	AR	PKP2, DSC2, DSG2, JUP	Cabral et al 2010
g.7580818T>G	c.4395T>G	p.(Tyr1465*)	CR	N	0	NC-NMDc	VCV000534281.2 Pathogenic/Likely pathogenic​**	NA	Groeneweg et al 2015	2	1	ACM	NA	2010 TFC+	NA	NA	NA	PKP2, DSC2, DSG2, JUP, TMEM43, and PLN
g.7580818T>G	c.4395T>G	p.(Tyr1465*)	CR	N	0	NC-NMDc	VCV000534281.2 Pathogenic/Likely pathogenic​**	NA	Erolu et al 2018	1	1	ACM	Palmoplantar keratoderma, diffuse alopecia (absent scalp hair, eyebrows, and eyelashes)	Compound heterozygous DSP:c.[3564C>T];[4395T>A] p.[(Tyr1188*)];[(Tyr1465*)]. 2010 TFC+. Biventricular ACM. Heterozygous parents are healthy (they underwent ECG and echocardiography examination).	M	4y	AR	NA	Tekin et al 2015
g.7580880T>A	c.4457T>A	p.(Leu1486*)	CR	N	0	NC-NMDc	absent	NA	Anastasakis et al 2007	≥1	1	ACM	NA	1994 TFC+. Left dominant ACM [http://static.livemedia.gr/HCS/cfiles/004_Tsatsopoulou.pdf]	NA	NA	NA	NA	Tsatsopoulou et al 2007	http://static.livemedia.gr/HCS/cfiles/004_Tsatsopoulou.pdf
g.7580900G>T	c.4477G>T	p.(Glu1493*)	CR	N	0	NC-NMDc	absent	NA	Castelletti et al 2017	1	1	ACM	no	2010 TFC+. Study on 27 probands fulfilling the 2010 revised diagnostic criteria for ACM and carrying a pathogenic or possibly pathogenic variant in the DSP gene. This variant is considered pathogenic by authors. No family members were included. Is it the same patient reported by Sen-Chowdhry et al 2008?	NA	NA	NA	PKP2, DSC2, DSG2, JUP, TMEM43
g.7580900G>T	c.4477G>T	p.(Glu1493*)	CR	N	0	NC-NMDc	absent	Immunohistochemistry : distribution of plakoglobin and desmoplakin comparable to control skin [Maruthappu et al 2018]	Maruthappu et al 2018	7	1	ACM	curly hair (1/7), palmoplantar keratoderma (1/7)	Study on 6 ACM pedigrees with 38 carriers of a dominant loss of function variant in DSP. Proband already reported? 2010 TCF+; Cardiac symptoms of family members were somewhat less severe: no patient in the family has ICD implanted, and many of them were borderline cases (not yet fulfilling all Task Force Criteria) with normal echo and T-wave inversion	M	64y	AD
g.7580959T>A	c.4536T>A	p.(Tyr1512*)	CR	N	0	NC-NMDc	absent	NA	Haas et al 2015	≥1	≥1	DCM	NA	NA	NA	NA	NA	ABCC9, ACTC1, ACTN2, ADRB1, ADRB2, ADRB3, ANKRD1, BAG3, CACNA1C, CACNB2, CALR3, CASQ2, CAV3, CBFB, CRYAB, CSRP3, CTF1, DES, DMD, DSC2, DSG2, EYA4, GPD1L, ILK, JPH2, JUNB, JUP, KCNE1, KCNE2, KCNH2, KCNJ2, KCNJ8, KCNQ1, KCNQ2, LAMP2, LDB3, LIMS1, LIMS2, LMNA, MYBPC3, MYH6, MYH7, MYL2, MYL3, MYOZ2, MYPN, NEXN, PARVB PDLIM3, PKP2, PLN, PRKAG2, PSEN1, PSEN2,RBFOX1, RBM20, RYR2, SCN1B, SCN4B, SCN5A, SG…
g.7581437C>T	c.5014C>T	p.(Gln1672*)	CR	N	0	NC-NMDc	absent	NA	Seidelmann et al 2017	1	1	SCD (DCM)	NA	Study on whole exome sequencing in 200 adult patients with inherited cardiovascular disease. Variant considered by authors as pathogenic.	F	47y	NA	exome sequencing
g.7581587G>T	c.5164G>T	p.(Glu1722*)	CR	N	0	NC-NMDc	absent	NA	Haas et al 2015	≥1	≥1	DCM	NA	NA	NA	NA	NA	ABCC9, ACTC1, ACTN2, ADRB1, ADRB2, ADRB3, ANKRD1, BAG3, CACNA1C, CACNB2, CALR3, CASQ2, CAV3, CBFB, CRYAB, CSRP3, CTF1, DES, DMD, DSC2, DSG2, EYA4, GPD1L, ILK, JPH2, JUNB, JUP, KCNE1, KCNE2, KCNH2, KCNJ2, KCNJ8, KCNQ1, KCNQ2, LAMP2, LDB3, LIMS1, LIMS2, LMNA, MYBPC3, MYH6, MYH7, MYL2, MYL3, MYOZ2, MYPN, NEXN, PARVB PDLIM3, PKP2, PLN, PRKAG2, PSEN1, PSEN2,RBFOX1, RBM20, RYR2, SCN1B, SCN4B, SCN5A, SG…
g.7581587G>T	c.5164G>T	p.(Glu1722*)	CR	N	0	NC-NMDc	absent	NA	Gréen et al 2015	1	1	ACM	NA	Study on 27 unrelated ACM patients (2010 TFC+).	NA	NA	NA	DES, DSC2, DSG2, JUP, PKP2, TGFB3, TMEM43, TTN (±RYR2)
g.7581635C>T	c.5212C>T	p.(Arg1738*)	CR	N	1 (Failed random forest filter)	NC-NMDc	VCV000199890.2 Pathogenic**	NA	Bhonsale et al 2015	1	1	ACM	NA	NA	NA	NA	NA	PKP2, DSC2, DSG2, JUP	Groeneweg et al 2015
g.7581635C>T	c.5212C>T	p.(Arg1738*)	CR	N	1 (Failed random forest filter)	NC-NMDc	VCV000199890.2 Pathogenic**	NA	Uthurriague et al. 2014	1	1	no	wooly hair, palmoplantar keratoderma, lésions récidivantes buccales (perlèche, fissures labiales, érosions péribuccales) et palpébrales	NA	NA	1y ?	NA	JUP
g.7582914C>T	c.5419C>T	p.(Gln1807*)	CR	N	0	C-NMDi	absent	NA	Groeneweg et al 2015	2	1	ACM	NA	2010 TFC+. DSP Y2731H on the same allele? [reported on the ARVC database]	NA	NA	NA	PKP2, DSC2, DSG2, JUP, TMEM43, PLN
g.7582923C>T	c.5428C>T	p.(Gln1810*)	CR	N	0	C-NMDi	VCV000044928.1 Likely pathogenic​	NA	Baskin et al 2013	1	1	ACM	NA	2010 TFC+	NA	NA	NA	PKP2, DSC2, DSG2, TMEM43
g.7583091C>T	c.5596C>T	p.(Gln1866*)	CR	N	0	C-NMDi	absent	A truncated form of desmoplakin was detected by immunotransference in the proband’s skin biopsy [Navarro-Manchon et al 2011].	Navarro-Manchon et al 2011	4	1	ACM	NA	2010 TFC+. Left dominant ACM.	M	36y	AD	PKP2, DSC2, DSG2, JUP
g.7583268C>T	c.5773C>T	p.(Gln1925*)	CR	N	0	C-NMDi	absent	NA	Sabater-Molina et al 2013	≥1	≥1	ACM	NA	NA	NA	NA	NA	PKP2, DSC2, DSG2, JUP
g.7583295C>T	c.5800C>T	p.(Arg1934*)	CR	N	0	C-NMDi	VCV000016843.2 Likely pathogenic​*	RT-PCR of mRNA from keratinocytes detected both nonsense allele transcripts. Immunoblot revealed the absence of DPI protein band in the keratinocytes, instead two aberrant DPI molecules w/higher mobility were detected. Electron microscopy of the skin: perinuclear retraction of intermediate filaments (disconnected from the inner dense plaque of desomosomes), the desomosomes, lacking the cytoskelet…	Fressart et al 2010	≥1	1	ACM	NA	1994 TFC+	NA	NA	NA	PKP2, DSC2, DSG2, JUP
g.7583295C>T	c.5800C>T	p.(Arg1934*)	CR	N	0	C-NMDi	VCV000016843.2 Likely pathogenic​*	RT-PCR of mRNA from keratinocytes detected both nonsense allele transcripts. Immunoblot revealed the absence of DPI protein band in the keratinocytes, instead two aberrant DPI molecules w/higher mobility were detected. Electron microscopy of the skin: perinuclear retraction of intermediate filaments (disconnected from the inner dense plaque of desomosomes), the desomosomes, lacking the cytoskelet…	Jonkman et al 2005	1	1	Secondary dilated heart at autopsy (died at day 10 of life)	severe fragility of skin and mucous membranes, universal alopecia, neonatal teeth, and nail loss	genotype DSP:c.[6079C>T???];[6091_6092del]. p.[(Arg1934*)];[(Leu2031Glyfs*29)]. Note that the c.6091_6092del is reported as 6370delTT. Died at day 10 of life ("lethal acantholytic epidermolysis bullosa"). Secondary dilated heart at autopsy. Parents are healthy heterozygous carriers	M	10d	AR	NA	Mahoney et al 2010
g.7583346C>T	c.5851C>T	p.(Arg1951*)	G2	C	0	C-NMDi	VCV000222582.2 Pathogenic/Likely pathogenic​**	NA	Cuenca et al 2016	1	1	DCM	NA	Study on fifty-two heart-transplanted patients due to familial DCM. Sinus Rhythm. QRSd: 110 ms. Negative T waves V4, V5, V6, II, III and aVF. LVEF 12%. RV dilated with impaired function. NSVT. VE on exercise test. Chronic HF. Elective HTx. Days since 1st evaluation: 969. Days on WL: 944. NYHA III. Brother with DCM, SCD aged 40. Variant classified as pathogenic variant [Cuenca et al 2016].	M	52y	NA	125 genes related to cardiac conditions
g.7583818C>A	c.6323C>A	p.(Ser2108*)	G2	C	0	C-NMDi	absent	NA	Rampazzo et al 2008	≥1	≥1	ACM	NA	1994 TFC+	NA	NA	NA	PKP2, DSG2, and DSC2
g.7583973C>T	c.6478C>T	p.(Arg2160*)	G2	C	1	C-NMDi	absent	NA	Bhonsale et al 2015	5	2	ACM	NA	One proband presented w/SCD at age 25y. Another proband's genotype is DSP:c.[6478C>T](;)[943C>T] p.[(Arg2160*)](;)[(Arg315Cys)]	NA	NA	NA	PKP2, DSC2, DSG2, JUP	te Riele et al_J Am Coll Cardiol. 2013	James et al 2013 (proband w/ only one DSP variant identified)	Groeneweg et al 2015 (both probands)
g.7583973C>T	c.6478C>T	p.(Arg2160*)	G2	C	1	C-NMDi	absent	NA	Lawrence et al 2014	2	≥1	NA	NA	NA (Reportable variant detected in the NIH UDP exome cohort)	NA	NA	NA	exome sequencing
g.7583991C>T	c.6496C>T	p.(Arg2166*)	G2	C	2	C-NMDi	VCV000199903.3 Pathogenic/Likely pathogenic​**	NA	Bhonsale et al 2015	1	1	ACM	NA	SCD at age 31y	NA	NA	NA	PKP2, DSC2, DSG2, JUP	Bhonsale et al 2013	Groeneweg et al 2015
g.7583991C>T	c.6496C>T	p.(Arg2166*)	G2	C	2	C-NMDi	VCV000199903.3 Pathogenic/Likely pathogenic​**	NA	Kim et al 2017	2	1	no	widespread skin erosion (80% of the whole body skin area, except for the face and anal region), universal alopecia, anonoychia on all the fingers and toes	Korean monozygotic twins w/lethal acantholytic epidermolysis bullosa. Both were compound heterozygous for the DSP variants c.6496C>T p.(Arg2166*) and c.6610C>T p.(Gln2204*). They exhibited severe and rapid progressive whole body skin erosion, and they died shortly after birth (7d/9d) because of multiorgan failure followed by excessive fluid loss. Intrauterine growth restriction w/oligohydramnios …	F/F	7d/9d	AR	exome sequencing
g.7583991C>T	c.6496C>T	p.(Arg2166*)	G2	C	2	C-NMDi	VCV000199903.3 Pathogenic/Likely pathogenic​**	NA	Haggerty et al 2017	1	1	no?	NA	A Study in 30,716 Subjects with Exome Sequencing	NA	NA	NA	Exome sequencing
g.7584105C>T	c.6610C>T	p.(Gln2204*)	G2	C	0	C-NMDi	VCV000228648.1 Uncertain significance​*	NA	Kim et al 2017	2	1	no	widespread skin erosion (80% of the whole body skin area, except for the face and anal region), universal alopecia, anonoychia on all the fingers and toes	Korean monozygotic twins w/lethal acantholytic epidermolysis bullosa. Both were compound heterozygous for the DSP variants c.6496C>T p.(Arg2166*) and c.6610C>T p.(Gln2204*). They exhibited severe and rapid progressive whole body skin erosion, and they died shortly after birth (7d/9d) because of multiorgan failure followed by excessive fluid loss. Intrauterine growth restriction w/oligohydramnios …	F/F	7d/9d	AR	exome sequencing
g.7584345C>T	c.6850C>T	p.(Arg2284*)	G2	C	0	C-NMDi	VCV000199905.2 Pathogenic​*	NA	Fressart et al 2010	≥1	1	ACM	NA	1994 TFC+	NA	NA	NA	PKP2, DSC2, DSG2, JUP
g.7584345C>T	c.6850C>T	p.(Arg2284*)	G2	C	0	C-NMDi	VCV000199905.2 Pathogenic​*	NA	Antonov et al 2015	1	1	DCM	congenital diffuse alopecia of the scalp and sparse eyebrows and eyelashes. striate palmar keratoderma on the palms, diffuse plantar keratoderma, and follicular hyperkeratosis with plugging on the extensor surfaces.	Genotype DSP: c.[4198C>T](;)[6850C>T] p.[Arg1400*](;)[Arg2284*]. Heart failure at age 3 years.	M	4y	AR suspected. The mother is healthy? heterozygous carrier of the c.6850C>T variant. The father denied DNA/clinical investigations. The proband has 1 healthy sister (not tested).	WES?	Iglesias et al 2014
g.7584712C>A	c.7217C>A	p.(Ser2406*)	G2	C	0	C-NMDi	absent	NA	Muñoz Calero et al 2012	≥1	≥1	ACM	NA	2010 TFC+	NA	NA	NA	PKP2, DSC2, DSG2
g.7585251C>T	c.7756C>T	p.(Arg2586*)	G2	C	1	C-NMDi	absent	NA	Pigors et al 2015	1	1	no	hypotrichosis, striate and focal keratoderma on palms and soles, and keratotic papules on the dorsal aspects of the hands, arms and lower legs	DSP: c.[7756C>T];[7566_7567delinsC] p.[(Arg2586*)];[(Arg2522Serfs*39)]. Parents are healthy heterozygous carriers	M	6y	AR	NA
g.7585494C>T	c.7999C>T	p.(Gln2667*)	G2	C	0	C-NMDi	absent	NA	Fressart et al 2010	≥1	1	ACM	NA	1994 TFC+	NA	NA	NA	PKP2, DSC2, DSG2, JUP
